# Supplementary material for: Single‐cell sequencing reveals the transcriptional alternations of 17β‐estradiol suppressing primordial follicle formation in neonatal mouse ovaries
Source: Cell Prolif. 2024 Jul 10;57(9):e13713. doi: 10.1111/cpr.13713 (PMC11503257; doi:10.1111/cpr.13713)
Supplement: Supplementary file 2 — Data S2. Supporting Information. [file CPR-57-e13713-s001.zip]

Archive with 1 entries (1 files):
- Supplementary Table .xls
