# Supplementary material for: Single‐cell sequencing reveals the transcriptional alternations of 17β‐estradiol suppressing primordial follicle formation in neonatal mouse ovaries
Source: Cell Prolif. 2024 Jul 10;57(9):e13713. doi: 10.1111/cpr.13713 (PMC11503257; doi:10.1111/cpr.13713)
Supplement: Supplementary file 2 — Data S2. Supporting Information. [file CPR-57-e13713-s001.zip › Supplementary Table .xls]

## Sheet: Table S1
	Table S1. The parameter of antibodies.
	Primary antibodies	Vendor	Dilution(WB/IF)	Source
	Foxl2	Abcam(ab246511)	1：1000/1:200	Rabbit
	DDX4	Cell signaling technology(D10C5)	1:200	Rabbit
	MVH	Abcam(ab27591)	1：1000/1:200	Mouse
	PCNA	Cell signaling technology(13110)	1：1000	Rabbit
	Smad1	Abcam(ab33902)	1：1000	Rabbit
	Smad 3	Abcam(ab40854)	1：1000	Rabbit
	Smad 4	Abcam(ab40759)	1：1000	Rabbit
	Smad 5	Abcam(ab40771)	1：1000	Rabbit
	Smad 7	HUABIO(ER1912-61)	1：1000	Rabbit
	Kitl	Proteintech(26582-1-AP)	1：1000	Rabbit
	Ooep	Biorbyt(orb317688)	1：200	Rabbit
	Ndufb3	Abcam(ab202585)	1：200	Rabbit
	Sdhb	Abcam(ab175225)	1：200	Rabbit
	Sohlh1	Biorbyt (orb158448)	1：1000/1:200	Rabbit
	Figla	Novus Biologicals (NBP2-88820)	1：200	Rabbit
	Lhx8	Abcam(ab137036)	1：1000	Rabbit
	Actin	Solarbio(K200058M)	1：1000	Rabbit
	Ki67	Abcam(ab15580)	1：1000	Rabbit
	Col1a1	Abcam(ab270993)	1：1000	Rabbit
	Col3a1	Abcam(ab184993)	1：1000	Rabbit
	HRP-conjugated Affinipure Goat Anti-Rabbit IgG(H+L)	Proteintech(SA00001-2)	1：2000	Goat
	HRP-conjugated Affinipure Goat Anti-mouse IgG(H+L)	Proteintech(SA00001-1)	1：2000	Goat
	Donkey Anti-Mouse IgG H&L(Alexa Fluor® 488)	Abcam(ab150105)	1：1000	Donkey
	Donkey Anti-Mouse IgG H&L(Alexa Fluor® 594)	Abcam(ab150108)	1：1000	Donkey
	Donkey Anti-Rabbit IgG H&L(Alexa Fluor® 488)	Abcam(ab150073)	1：1000	Donkey

## Sheet: Table S2
	Table S2. Primers used in this study
	Gene	Forward primers	Reverse Primers
	Figla	CCGCCATCTGTAGGCTCAAG	ACACAGCCGAGTATCTGTATGTA
	Kit	GCCACGTCTCAGCCATCTG	GTCGCCAGCTTCAACTATTAACT
	Sohlh1	CGGGCCAATGAGGATTACAGA	TCCTGCGTTCTCTCTCGCT
	Lhx8	ACACGAGCTGCTACATTAAGGA	CCAGTCAGTCGAGTGGATGTG
	Fos	AATGGTGAAGACCGTGTCAG	GGATTCTCCGTTTCTCTTCCTC
	MVH	TCAGACGCTCAACAGGATGT	ACTGGATTGGGAGCTTGTGA
	Nr5a2	TGAGGAACAACTCCGGGAAAA	CAGACACTTTATCGCCACACA
	Krt79	GTCCAGGCAGACTTTCTCCAC	ACATAGTCACTGAGCTGTAGCTG
	Slc18a2	CACCGTCGTAGTTCCCATCA	CTGGCAGTCTGGATTTCCGT
	Foxl2	CTGCGAGGACATGTTCGAGA	GAACCCCGATTGCAGGTACT
	kitl	GAATCTCCGAAGAGGCCAGAA	GCTGCAACAGGGGGTAACAT
	Ltbp2	AACAGCACCAACCACTGTATC	CCTGGCATTCTGAGGGTCAAA
	Tgfbi	CAGCACGGCCCCAATGTAT	GGGACCTTTTCATATCCAGGACA
	Stmn1	TCTGTCCCCGATTTCCCCC	AGCTGCTTCAAGACTTCCGC
	Cxcl12	TGCATCAGTGACGGTAAACCA	TTCTTCAGCCGTGCAACAATC
	Top2a	CAACTGGAACATATACTGCTCCG	GGGTCCCTTTGTTTGTTATCAGC
	Ki67	ATCATTGACCGCTCCTTTAGGT	GCTCGCCTTGATGGTTCCT
	Casepase3	GAGCTTGGAACGGTACGCTA	CCGTACCAGAGCGAGATGAC
	Casepase9	AGTCCCTCCTTCTCAGGGTT	GCCTGCCCCAGTTCAAAATC
	Gapdh	GGGGCTCTCTGCTCCTCCCTG	CCAGGCGTCCGATACGGCCA

## Sheet: Table S3
Table S3. Up-regulated genes in each cluster from scRNA-seq
Target_Cluster	Gene ID	Gene Name	Target_Cluster_mean	Other_Cluster_mean	Log2FC	Pvalue	FDR	Symbol
0	ENSMUSG00000021390	Ogn	1.61983	0.090563	4.16078	0	0	Ogn
0	ENSMUSG00000032085	Tagln	6.00565	0.377555	3.99156	0	0	Tagln
0	ENSMUSG00000010529	Gm266	0.636824	0.0436005	3.86848	0	0	Gm266
0	ENSMUSG00000045680	Tcf21	3.07673	0.221432	3.79647	0	0	Tcf21
0	ENSMUSG00000040856	Dlk1	9.04297	0.66112	3.77381	0	0	Dlk1
0	ENSMUSG00000031595	Pdgfrl	1.05167	0.076913	3.77331	0	0	Pdgfrl
0	ENSMUSG00000036446	Lum	4.09678	0.306024	3.74277	0	0	Lum
0	ENSMUSG00000035783	Acta2	5.62272	0.429383	3.71093	0	0	Acta2
0	ENSMUSG00000042436	Mfap4	7.48466	0.591285	3.66201	0	0	Mfap4
0	ENSMUSG00000031891	Hsd11b2	0.859628	0.0694271	3.63014	0	0	Hsd11b2
0	ENSMUSG00000029096	Htra3	1.69193	0.138844	3.60714	0	0	Htra3
0	ENSMUSG00000045573	Penk	1.85543	0.156182	3.57045	0	0	Penk
0	ENSMUSG00000035864	Syt1	1.24205	0.105963	3.55109	0	0	Syt1
0	ENSMUSG00000037206	Islr	3.13787	0.269813	3.53976	0	0	Islr
0	ENSMUSG00000019929	Dcn	16.3137	1.42147	3.52063	0	0	Dcn
0	ENSMUSG00000040181	Fmo1	0.73359	0.0642122	3.51405	0	0	Fmo1
0	ENSMUSG00000000120	Ngfr	1.13684	0.0999544	3.50761	0	0	Ngfr
0	ENSMUSG00000031548	Sfrp1	7.74073	0.687594	3.49284	0	0	Sfrp1
0	ENSMUSG00000039476	Prrx2	0.653763	0.059659	3.45396	0	0	Prrx2
0	ENSMUSG00000052854	Nrk	0.984071	0.0905828	3.44145	0	0	Nrk
0	ENSMUSG00000075408	Smim41	0.99166	0.0914957	3.43807	0	0	Smim41
0	ENSMUSG00000038354	Ankrd35	0.680263	0.0630553	3.4314	0	0	Ankrd35
0	ENSMUSG00000030218	Mgp	18.1796	1.69547	3.42256	0	0	Mgp
0	ENSMUSG00000005124	Ccn4	0.656107	0.0612679	3.42073	0	0	Ccn4
0	ENSMUSG00000031239	Itm2a	5.50778	0.517084	3.413	0	0	Itm2a
0	ENSMUSG00000029070	Mxra8	1.21389	0.114098	3.41129	0	0	Mxra8
0	ENSMUSG00000032024	Clmp	1.74261	0.1658	3.39373	0	0	Clmp
0	ENSMUSG00000007279	Scube2	0.721259	0.069578	3.37381	0	0	Scube2
0	ENSMUSG00000029838	Ptn	12.3975	1.19682	3.37278	0	0	Ptn
0	ENSMUSG00000035277	Arx	0.958766	0.0931045	3.36426	0	0	Arx
0	ENSMUSG00000060572	Mfap2	14.0724	1.37197	3.35855	0	0	Mfap2
0	ENSMUSG00000069920	B3gnt9	0.825378	0.0820387	3.33068	0	0	B3gnt9
0	ENSMUSG00000038668	Lpar1	1.2517	0.124617	3.32832	0	0	Lpar1
0	ENSMUSG00000029661	Col1a2	25.8482	2.58147	3.3238	0	0	Col1a2
0	ENSMUSG00000001506	Col1a1	27.0862	2.80026	3.27393	0	0	Col1a1
0	ENSMUSG00000032334	Loxl1	2.0292	0.210457	3.26931	0	0	Loxl1
0	ENSMUSG00000075702	Selenom	3.7567	0.389847	3.26849	0	0	Selenom
0	ENSMUSG00000022309	Angpt1	0.918131	0.095964	3.25814	0	0	Angpt1
0	ENSMUSG00000017969	Ptgis	1.68293	0.177223	3.24734	0	0	Ptgis
0	ENSMUSG00000004105	Angptl2	0.705102	0.0743613	3.24521	0	0	Angptl2
0	ENSMUSG00000026043	Col3a1	33.3473	3.53979	3.23583	0	0	Col3a1
0	ENSMUSG00000027230	Creb3l1	0.984082	0.104839	3.23061	0	0	Creb3l1
0	ENSMUSG00000022577	Ly6h	1.33325	0.142079	3.23019	0	0	Ly6h
0	ENSMUSG00000010830	Kdelr3	1.20845	0.128868	3.22919	0	0	Kdelr3
0	ENSMUSG00000031375	Bgn	5.67312	0.605167	3.22874	0	0	Bgn
0	ENSMUSG00000050666	Vstm4	1.23429	0.131706	3.22829	0	0	Vstm4
0	ENSMUSG00000031740	Mmp2	3.21864	0.34384	3.22664	0	0	Mmp2
0	ENSMUSG00000046532	Ar	2.11661	0.227797	3.21594	0	0	Ar
0	ENSMUSG00000031673	Cdh11	4.34221	0.46883	3.21129	0	0	Cdh11
0	ENSMUSG00000039883	Lrrc17	1.4934	0.161591	3.20818	0	0	Lrrc17
0	ENSMUSG00000024529	Lox	1.12703	0.122645	3.19997	0	0	Lox
0	ENSMUSG00000024924	Vldlr	0.961547	0.105221	3.19193	0	0	Vldlr
0	ENSMUSG00000006369	Fbln1	2.5302	0.279167	3.18005	0	0	Fbln1
0	ENSMUSG00000024534	Sncaip	1.05701	0.117174	3.17326	0	0	Sncaip
0	ENSMUSG00000061353	Cxcl12	2.60602	0.289156	3.17193	0	0	Cxcl12
0	ENSMUSG00000021994	Wnt5a	0.708429	0.078782	3.16869	0	0	Wnt5a
0	ENSMUSG00000026586	Prrx1	1.19984	0.13354	3.1675	0	0	Prrx1
0	ENSMUSG00000027239	Mdk	19.3611	2.15826	3.16522	0	0	Mdk
0	ENSMUSG00000045658	Pid1	0.74627	0.083639	3.15745	0	0	Pid1
0	ENSMUSG00000025780	Itih5	7.2414	0.815523	3.15047	0	0	Itih5
0	ENSMUSG00000020241	Col6a2	7.8262	0.881787	3.14981	0	0	Col6a2
0	ENSMUSG00000095304	Plac9	3.49821	0.394324	3.14916	0	0	Plac9
0	ENSMUSG00000036570	Fxyd1	1.26854	0.143014	3.14894	0	0	Fxyd1
0	ENSMUSG00000048126	Col6a3	6.45969	0.728863	3.14775	0	0	Col6a3
0	ENSMUSG00000036545	Adamts2	2.95662	0.339308	3.12328	0	0	Adamts2
0	ENSMUSG00000020644	Id2	3.57931	0.410853	3.12299	0	0	Id2
0	ENSMUSG00000040690	Col16a1	1.21737	0.140944	3.11057	0	0	Col16a1
0	ENSMUSG00000029163	Emilin1	2.42525	0.281492	3.10696	0	0	Emilin1
0	ENSMUSG00000018672	Copz2	1.45243	0.168839	3.10475	0	0	Copz2
0	ENSMUSG00000008136	Fhl2	1.18891	0.138586	3.10079	0	0	Fhl2
0	ENSMUSG00000022090	Pdlim2	0.999791	0.116657	3.09935	0	0	Pdlim2
0	ENSMUSG00000087075	Lbhd2	0.828337	0.0967433	3.09798	0	0	Lbhd2
0	ENSMUSG00000048332	Lhfp	1.37867	0.162078	3.08851	0	0	Lhfp
0	ENSMUSG00000029231	Pdgfra	2.18704	0.257296	3.08748	0	0	Pdgfra
0	ENSMUSG00000031616	Ednra	0.912324	0.10782	3.08093	0	0	Ednra
0	ENSMUSG00000060703	Cd302	1.22757	0.145079	3.0809	0	0	Cd302
0	ENSMUSG00000022836	Mylk	2.78376	0.329539	3.07851	0	0	Mylk
0	ENSMUSG00000019539	Rcn3	3.59313	0.425511	3.07797	0	0	Rcn3
0	ENSMUSG00000020053	Igf1	3.20507	0.380325	3.07505	0	0	Igf1
0	ENSMUSG00000046402	Rbp1	12.2495	1.47665	3.05233	0	0	Rbp1
0	ENSMUSG00000027848	Olfml3	1.15777	0.139935	3.04852	0	0	Olfml3
0	ENSMUSG00000029309	Sparcl1	9.59575	1.16607	3.04074	0	0	Sparcl1
0	ENSMUSG00000018819	Lsp1	5.22151	0.638763	3.03111	0	0	Lsp1
0	ENSMUSG00000020810	Cygb	2.23183	0.274996	3.02074	0	0	Cygb
0	ENSMUSG00000004415	Col26a1	0.934417	0.115228	3.01958	0	0	Col26a1
0	ENSMUSG00000001119	Col6a1	10.3204	1.27719	3.01446	0	0	Col6a1
0	ENSMUSG00000006800	Sulf2	4.01708	0.500548	3.00457	0	0	Sulf2
0	ENSMUSG00000021186	Fbln5	0.832451	0.103989	3.00093	0	0	Fbln5
0	ENSMUSG00000037624	Kcnk2	1.55591	0.194406	3.00061	0	0	Kcnk2
0	ENSMUSG00000049929	Lpar4	1.06645	0.133478	2.99814	0	0	Lpar4
0	ENSMUSG00000017493	Igfbp4	8.70433	1.09945	2.98495	0	0	Igfbp4
0	ENSMUSG00000062980	Cped1	1.88519	0.239003	2.97961	0	0	Cped1
0	ENSMUSG00000019899	Lama2	1.81069	0.229852	2.97777	0	0	Lama2
0	ENSMUSG00000002732	Fkbp7	0.937584	0.119256	2.97489	0	0	Fkbp7
0	ENSMUSG00000028464	Tpm2	2.77849	0.354021	2.97239	0	0	Tpm2
0	ENSMUSG00000026042	Col5a2	3.57103	0.456999	2.96608	0	0	Col5a2
0	ENSMUSG00000022324	Matn2	2.33931	0.302929	2.94903	0	0	Matn2
0	ENSMUSG00000031342	Gpm6b	2.01311	0.26251	2.93898	0	0	Gpm6b
0	ENSMUSG00000024063	Lbh	1.91585	0.250778	2.9335	0	0	Lbh
0	ENSMUSG00000040488	Ltbp4	2.94568	0.386196	2.9312	0	0	Ltbp4
0	ENSMUSG00000038400	Pmepa1	3.60559	0.476797	2.91879	0	0	Pmepa1
0	ENSMUSG00000018217	Pmp22	2.82203	0.373765	2.91653	0	0	Pmp22
0	ENSMUSG00000052957	Gas1	4.91402	0.65252	2.91281	0	0	Gas1
0	ENSMUSG00000026837	Col5a1	4.63533	0.620049	2.90222	0	0	Col5a1
0	ENSMUSG00000018451	6330403K07Rik	0.643887	0.0861996	2.90106	0	0	6330403K07Rik
0	ENSMUSG00000042961	Egflam	0.675464	0.0908738	2.89394	0	0	Egflam
0	ENSMUSG00000003355	Fkbp11	0.826332	0.111205	2.89351	0	0	Fkbp11
0	ENSMUSG00000031558	Slit2	1.43462	0.194298	2.88433	0	0	Slit2
0	ENSMUSG00000012017	Scarf2	0.769027	0.105133	2.87082	0	0	Scarf2
0	ENSMUSG00000006344	Ggt5	0.930417	0.127633	2.86587	0	0	Ggt5
0	ENSMUSG00000033910	Gucy1a1	5.88129	0.807803	2.86406	0	0	Gucy1a1
0	ENSMUSG00000055653	Gpc3	2.53917	0.348788	2.86393	0	0	Gpc3
0	ENSMUSG00000023224	Serping1	1.04964	0.145242	2.85337	0	0	Serping1
0	ENSMUSG00000017144	Rnd3	2.98288	0.415276	2.84457	0	0	Rnd3
0	ENSMUSG00000054640	Slc8a1	0.941393	0.132767	2.8259	0	0	Slc8a1
0	ENSMUSG00000096956	Snhg18	1.6544	0.233621	2.82407	0	0	Snhg18
0	ENSMUSG00000097328	Tnfsf12	0.658374	0.0930704	2.82251	0	0	Tnfsf12
0	ENSMUSG00000030551	Nr2f2	2.44997	0.348925	2.81177	0	0	Nr2f2
0	ENSMUSG00000014329	Bicc1	1.59061	0.226911	2.80938	0	0	Bicc1
0	ENSMUSG00000000753	Serpinf1	1.73158	0.247029	2.80933	0	0	Serpinf1
0	ENSMUSG00000019467	Arhgef25	0.924796	0.132271	2.80564	0	0	Arhgef25
0	ENSMUSG00000061535	C1qtnf7	1.4477	0.207066	2.8056	0	0	C1qtnf7
0	ENSMUSG00000024247	Pkdcc	0.848943	0.122561	2.79217	0	0	Pkdcc
0	ENSMUSG00000022816	Fstl1	7.34086	1.0668	2.78266	0	0	Fstl1
0	ENSMUSG00000023191	P3h3	1.2363	0.179881	2.78092	0	0	P3h3
0	ENSMUSG00000026421	Csrp1	2.8956	0.423236	2.77433	0	0	Csrp1
0	ENSMUSG00000001911	Nfix	3.65397	0.536977	2.76653	0	0	Nfix
0	ENSMUSG00000027750	Postn	0.945055	0.140231	2.7526	0	0	Postn
0	ENSMUSG00000020176	Grb10	2.31046	0.344274	2.74655	0	0	Grb10
0	ENSMUSG00000027864	Ptgfrn	1.26987	0.190357	2.7379	0	0	Ptgfrn
0	ENSMUSG00000055435	Maf	1.77367	0.26891	2.72155	0	0	Maf
0	ENSMUSG00000027204	Fbn1	2.19815	0.337241	2.70444	0	0	Fbn1
0	ENSMUSG00000026365	Cfh	4.72853	0.728835	2.69773	0	0	Cfh
0	ENSMUSG00000046768	Rhoj	1.20269	0.186261	2.69086	0	0	Rhoj
0	ENSMUSG00000041120	Nbl1	0.884926	0.137626	2.6848	0	0	Nbl1
0	ENSMUSG00000028597	Gpx7	0.950072	0.147875	2.68366	0	0	Gpx7
0	ENSMUSG00000021806	Nid2	0.998567	0.155536	2.68261	0	0	Nid2
0	ENSMUSG00000005397	Nid1	3.92554	0.614272	2.67594	0	0	Nid1
0	ENSMUSG00000032076	Cadm1	0.752922	0.118105	2.67242	0	0	Cadm1
0	ENSMUSG00000029093	Sorcs2	0.697376	0.109577	2.67	0	0	Sorcs2
0	ENSMUSG00000021268	Meg3	9.40615	1.47904	2.66895	0	0	Meg3
0	ENSMUSG00000053113	Socs3	9.77363	1.54254	2.66359	0	0	Socs3
0	ENSMUSG00000036256	Igfbp7	8.05775	1.27326	2.66185	0	0	Igfbp7
0	ENSMUSG00000032332	Col12a1	1.9295	0.305266	2.66009	0	0	Col12a1
0	ENSMUSG00000029185	Fam114a1	0.976949	0.15479	2.65797	0	0	Fam114a1
0	ENSMUSG00000026193	Fn1	2.03047	0.321971	2.65681	0	0	Fn1
0	ENSMUSG00000032812	Arap1	0.827747	0.13133	2.65599	0	0	Arap1
0	ENSMUSG00000019817	Plagl1	1.60995	0.255796	2.65395	0	0	Plagl1
0	ENSMUSG00000059049	Frem1	1.31512	0.209566	2.64971	0	0	Frem1
0	ENSMUSG00000009281	Rarres2	2.23058	0.356563	2.64519	0	0	Rarres2
0	ENSMUSG00000058013	Septin11	2.88182	0.461251	2.64336	0	0	Septin11
0	ENSMUSG00000022505	Emp2	1.3004	0.20844	2.64125	0	0	Emp2
0	ENSMUSG00000036334	Igsf10	1.26969	0.20366	2.64024	0	0	Igsf10
0	ENSMUSG00000032374	Plod2	1.52098	0.243989	2.64011	0	0	Plod2
0	ENSMUSG00000022687	Boc	0.684907	0.109881	2.63996	0	0	Boc
0	ENSMUSG00000020695	Mrc2	0.700976	0.112891	2.63443	0	0	Mrc2
0	ENSMUSG00000078190	Dnm3os	0.978704	0.15838	2.62748	0	0	Dnm3os
0	ENSMUSG00000039239	Tgfb2	1.27172	0.206802	2.62046	0	0	Tgfb2
0	ENSMUSG00000020473	Aebp1	1.84693	0.302277	2.61118	0	0	Aebp1
0	ENSMUSG00000057706	Mex3b	0.80374	0.131771	2.6087	0	0	Mex3b
0	ENSMUSG00000042834	Nrep	2.89306	0.477216	2.59988	0	0	Nrep
0	ENSMUSG00000043342	Hoxd9	0.69989	0.116058	2.59229	0	0	Hoxd9
0	ENSMUSG00000033965	Slc16a2	1.03701	0.172022	2.59176	0	0	Slc16a2
0	ENSMUSG00000044033	Ccdc141	1.18666	0.19695	2.59101	0	0	Ccdc141
0	ENSMUSG00000041801	Phlda3	0.712228	0.118333	2.58949	0	0	Phlda3
0	ENSMUSG00000020814	Mxra7	0.798767	0.133774	2.57798	0	0	Mxra7
0	ENSMUSG00000033420	Antxr1	0.861962	0.144749	2.57407	0	0	Antxr1
0	ENSMUSG00000029718	Pcolce	2.58734	0.436168	2.56851	0	0	Pcolce
0	ENSMUSG00000026879	Gsn	3.69493	0.623692	2.56664	0	0	Gsn
0	ENSMUSG00000043556	Fbxl7	1.32797	0.225285	2.55939	0	0	Fbxl7
0	ENSMUSG00000050394	Armcx6	0.886005	0.150448	2.55805	0	0	Armcx6
0	ENSMUSG00000050288	Fzd2	0.681943	0.116219	2.55281	0	0	Fzd2
0	ENSMUSG00000032014	Oaf	1.05025	0.179104	2.55186	0	0	Oaf
0	ENSMUSG00000028626	Col9a2	1.10169	0.188313	2.54851	0	0	Col9a2
0	ENSMUSG00000097296	Gm26532	2.70562	0.462554	2.54827	0	0	Gm26532
0	ENSMUSG00000052534	Pbx1	3.79259	0.650186	2.54426	0	0	Pbx1
0	ENSMUSG00000031565	Fgfr1	0.918993	0.158205	2.53826	0	0	Fgfr1
0	ENSMUSG00000039607	Rbms3	1.04299	0.179685	2.53719	0	0	Rbms3
0	ENSMUSG00000030352	Tspan9	0.844323	0.146072	2.53112	0	0	Tspan9
0	ENSMUSG00000024043	Arhgap28	1.35157	0.235633	2.52002	0	0	Arhgap28
0	ENSMUSG00000022306	Zfpm2	1.11249	0.194459	2.51626	0	0	Zfpm2
0	ENSMUSG00000028517	Plpp3	2.66133	0.465713	2.51464	0	0	Plpp3
0	ENSMUSG00000050212	Eva1b	3.57259	0.626744	2.51102	0	0	Eva1b
0	ENSMUSG00000019975	Ikbip	1.18633	0.208627	2.50751	0	0	Ikbip
0	ENSMUSG00000046447	Camk2n1	1.27193	0.224427	2.5027	0	0	Camk2n1
0	ENSMUSG00000046743	Fat4	1.24814	0.220725	2.49946	0	0	Fat4
0	ENSMUSG00000043496	Tril	2.24968	0.397881	2.49931	0	0	Tril
0	ENSMUSG00000020388	Pdlim4	0.839378	0.148634	2.49756	0	0	Pdlim4
0	ENSMUSG00000032431	Crtap	0.768088	0.137214	2.48485	0	0	Crtap
0	ENSMUSG00000074622	Mafb	1.16605	0.209744	2.47493	0	0	Mafb
0	ENSMUSG00000020160	Meis1	0.984243	0.17761	2.4703	0	0	Meis1
0	ENSMUSG00000005973	Rcn1	2.08284	0.376422	2.46813	0	0	Rcn1
0	ENSMUSG00000007872	Id3	4.68095	0.84628	2.4676	0	0	Id3
0	ENSMUSG00000034220	Gpc1	1.11697	0.202859	2.46104	0	0	Gpc1
0	ENSMUSG00000029675	Eln	2.44217	0.444159	2.45902	0	0	Eln
0	ENSMUSG00000019889	Ptprk	1.16077	0.211192	2.45846	0	0	Ptprk
0	ENSMUSG00000049288	Lix1l	0.775675	0.141302	2.45667	0	0	Lix1l
0	ENSMUSG00000038702	Dsel	0.644114	0.117909	2.44964	0	0	Dsel
0	ENSMUSG00000035493	Tgfbi	2.88601	0.531262	2.44158	0	0	Tgfbi
0	ENSMUSG00000032086	Bace1	0.766231	0.141236	2.43967	0	0	Bace1
0	ENSMUSG00000030255	Sspn	0.671605	0.124532	2.43109	0	0	Sspn
0	ENSMUSG00000025867	Cplx2	0.750613	0.1392	2.43091	0	0	Cplx2
0	ENSMUSG00000070436	Serpinh1	5.6593	1.05904	2.41787	0	0	Serpinh1
0	ENSMUSG00000024538	Ppic	4.10188	0.770755	2.41194	0	0	Ppic
0	ENSMUSG00000029287	Tgfbr3	0.806418	0.151607	2.41119	0	0	Tgfbr3
0	ENSMUSG00000026748	Plxdc2	1.73161	0.326956	2.40494	0	0	Plxdc2
0	ENSMUSG00000037664	Cdkn1c	3.84649	0.726718	2.40408	0	0	Cdkn1c
0	ENSMUSG00000036856	Wnt4	3.24041	0.612869	2.40253	0	0	Wnt4
0	ENSMUSG00000037892	Pcdh18	0.986361	0.186614	2.40206	0	0	Pcdh18
0	ENSMUSG00000027408	Cpxm1	1.78236	0.337745	2.39978	0	0	Cpxm1
0	ENSMUSG00000074415	Mir100hg	0.660986	0.125813	2.39333	0	0	Mir100hg
0	ENSMUSG00000097451	Rian	1.49953	0.285618	2.39236	0	0	Rian
0	ENSMUSG00000055053	Nfic	2.57182	0.490588	2.3902	0	0	Nfic
0	ENSMUSG00000039542	Ncam1	2.42313	0.463064	2.38759	0	0	Ncam1
0	ENSMUSG00000033152	Podxl2	0.918988	0.177412	2.37294	0	0	Podxl2
0	ENSMUSG00000078247	Airn	0.602332	0.116454	2.37079	0	0	Airn
0	ENSMUSG00000003420	Fcgrt	1.35585	0.262246	2.3702	0	0	Fcgrt
0	ENSMUSG00000028565	Nfia	4.43348	0.858344	2.36881	0	0	Nfia
0	ENSMUSG00000032353	Tmed3	1.91215	0.371466	2.3639	0	0	Tmed3
0	ENSMUSG00000006732	Mettl1	0.815981	0.158625	2.36291	0	0	Mettl1
0	ENSMUSG00000004562	Arhgef40	0.655695	0.127473	2.36283	0	0	Arhgef40
0	ENSMUSG00000069662	Marcks	8.00689	1.55817	2.36139	0	0	Marcks
0	ENSMUSG00000039115	Itga9	1.24958	0.244411	2.35407	0	0	Itga9
0	ENSMUSG00000032440	Tgfbr2	0.850757	0.16719	2.34726	0	0	Tgfbr2
0	ENSMUSG00000023972	Ptk7	1.03496	0.203456	2.34678	0	0	Ptk7
0	ENSMUSG00000047238	Mageh1	0.766161	0.150705	2.34592	0	0	Mageh1
0	ENSMUSG00000046841	Ckap4	3.37627	0.669345	2.33461	0	0	Ckap4
0	ENSMUSG00000016494	Cd34	2.32391	0.46073	2.33456	0	0	Cd34
0	ENSMUSG00000024501	Dpysl3	2.14189	0.424778	2.3341	0	0	Dpysl3
0	ENSMUSG00000026185	Igfbp5	12.7581	2.55848	2.31806	0	0	Igfbp5
0	ENSMUSG00000009418	Nav1	1.14992	0.231007	2.31552	0	0	Nav1
0	ENSMUSG00000047793	Sned1	0.810945	0.163316	2.31194	0	0	Sned1
0	ENSMUSG00000033565	Rbfox2	1.32759	0.268201	2.30742	0	0	Rbfox2
0	ENSMUSG00000057914	Cacnb2	0.71202	0.143867	2.30718	0	0	Cacnb2
0	ENSMUSG00000033436	Armcx2	1.33486	0.270142	2.3049	0	0	Armcx2
0	ENSMUSG00000040249	Lrp1	3.24123	0.661077	2.29365	0	0	Lrp1
0	ENSMUSG00000018593	Sparc	29.4821	6.02676	2.29039	0	0	Sparc
0	ENSMUSG00000038991	Txndc5	1.75303	0.358853	2.28839	0	0	Txndc5
0	ENSMUSG00000024909	Efemp2	0.722751	0.150085	2.26772	0	0	Efemp2
0	ENSMUSG00000031217	Efnb1	1.12612	0.234059	2.26642	0	0	Efnb1
0	ENSMUSG00000024232	Bambi	1.16249	0.242081	2.26366	0	0	Bambi
0	ENSMUSG00000060935	Tmem263	1.30821	0.272495	2.26329	0	0	Tmem263
0	ENSMUSG00000000957	Mmp14	2.81958	0.587963	2.26168	0	0	Mmp14
0	ENSMUSG00000037605	Adgrl3	1.30726	0.272602	2.26167	0	0	Adgrl3
0	ENSMUSG00000028195	Ccn1	2.78241	0.581323	2.25892	0	0	Ccn1
0	ENSMUSG00000049047	Armcx3	1.47789	0.308908	2.25829	0	0	Armcx3
0	ENSMUSG00000004665	Cnn2	0.986613	0.206699	2.25495	0	0	Cnn2
0	ENSMUSG00000017466	Timp2	3.126	0.654962	2.25484	0	0	Timp2
0	ENSMUSG00000034205	Loxl2	1.00453	0.210664	2.2535	0	0	Loxl2
0	ENSMUSG00000008575	Nfib	3.99021	0.838939	2.24983	0	0	Nfib
0	ENSMUSG00000009563	Tor2a	0.777195	0.163522	2.24879	0	0	Tor2a
0	ENSMUSG00000000901	Mmp11	0.704715	0.148727	2.24437	0	0	Mmp11
0	ENSMUSG00000029201	Ugdh	0.973145	0.206203	2.23859	0	0	Ugdh
0	ENSMUSG00000024594	Prrc1	0.875204	0.185523	2.23802	0	0	Prrc1
0	ENSMUSG00000032366	Tpm1	10.5594	2.26121	2.22336	0	0	Tpm1
0	ENSMUSG00000021760	Gpx8	1.37831	0.295243	2.22292	0	0	Gpx8
0	ENSMUSG00000058056	Palld	2.14253	0.459702	2.22054	0	0	Palld
0	ENSMUSG00000038305	Spats2l	1.15788	0.251186	2.20466	0	0	Spats2l
0	ENSMUSG00000024978	Gpam	0.811979	0.176232	2.20397	0	0	Gpam
0	ENSMUSG00000029581	Fscn1	1.07787	0.234456	2.2008	0	0	Fscn1
0	ENSMUSG00000027422	Rrbp1	5.39768	1.17888	2.19493	0	0	Rrbp1
0	ENSMUSG00000050332	Amer1	0.773	0.169112	2.19249	0	0	Amer1
0	ENSMUSG00000027082	Tfpi	0.828311	0.18165	2.18901	0	0	Tfpi
0	ENSMUSG00000026360	Rgs2	3.33875	0.732239	2.18892	0	0	Rgs2
0	ENSMUSG00000027935	Rab13	1.28092	0.281087	2.1881	0	0	Rab13
0	ENSMUSG00000033577	Myo6	0.676807	0.149753	2.17616	0	0	Myo6
0	ENSMUSG00000034487	Poglut3	0.725242	0.160644	2.1746	0	0	Poglut3
0	ENSMUSG00000006205	Htra1	2.39196	0.530024	2.17406	0	0	Htra1
0	ENSMUSG00000047907	Tshz2	3.25126	0.723787	2.16736	0	0	Tshz2
0	ENSMUSG00000021127	Zfp36l1	7.0764	1.58288	2.16046	0	0	Zfp36l1
0	ENSMUSG00000058325	Dock1	0.908294	0.203284	2.15966	0	0	Dock1
0	ENSMUSG00000032666	1700025G04Rik	0.741971	0.166363	2.15703	0	0	1700025G04Rik
0	ENSMUSG00000004558	Ndrg2	0.77972	0.175635	2.15038	0	0	Ndrg2
0	ENSMUSG00000039953	Clstn1	0.816398	0.184177	2.14818	0	0	Clstn1
0	ENSMUSG00000031875	Cmtm3	1.00287	0.226813	2.14456	0	0	Cmtm3
0	ENSMUSG00000037405	Icam1	1.57928	0.357995	2.14125	0	0	Icam1
0	ENSMUSG00000022231	Sema5a	0.710543	0.162469	2.12876	0	0	Sema5a
0	ENSMUSG00000071637	Cebpd	3.85321	0.881446	2.12812	0	0	Cebpd
0	ENSMUSG00000049421	Zfp260	0.874224	0.200875	2.12171	0	0	Zfp260
0	ENSMUSG00000039081	Zfp503	1.18327	0.271896	2.12165	0	0	Zfp503
0	ENSMUSG00000037499	Nenf	8.2132	1.88919	2.12017	0	0	Nenf
0	ENSMUSG00000021250	Fos	45.3913	10.4525	2.11857	0	0	Fos
0	ENSMUSG00000016382	Pls3	0.868824	0.200106	2.1183	0	0	Pls3
0	ENSMUSG00000001761	Smo	1.05643	0.243788	2.1155	0	0	Smo
0	ENSMUSG00000022440	C1qtnf6	0.617464	0.142553	2.11485	0	0	C1qtnf6
0	ENSMUSG00000002059	Rab34	1.20837	0.280015	2.10948	0	0	Rab34
0	ENSMUSG00000033585	Ndn	1.83058	0.424641	2.10798	0	0	Ndn
0	ENSMUSG00000025351	Cd63	7.95139	1.84497	2.10761	0	0	Cd63
0	ENSMUSG00000025666	Tmem47	0.822427	0.191655	2.10138	0	0	Tmem47
0	ENSMUSG00000038418	Egr1	20.2637	4.7291	2.09926	0	0	Egr1
0	ENSMUSG00000073889	Il11ra1	1.93097	0.452346	2.09383	0	0	Il11ra1
0	ENSMUSG00000053441	Adamts19	2.54578	0.597397	2.09134	0	0	Adamts19
0	ENSMUSG00000043336	Filip1l	1.15292	0.271946	2.08391	0	0	Filip1l
0	ENSMUSG00000029761	Cald1	4.89697	1.1566	2.082	0	0	Cald1
0	ENSMUSG00000024601	Isoc1	1.78614	0.422574	2.07957	0	0	Isoc1
0	ENSMUSG00000002900	Lamb1	3.13085	0.747269	2.06685	0	0	Lamb1
0	ENSMUSG00000060591	Ifitm2	12.4946	2.98483	2.06558	0	0	Ifitm2
0	ENSMUSG00000025130	P4hb	3.3261	0.796936	2.0613	0	0	P4hb
0	ENSMUSG00000055538	Zcchc24	0.797619	0.191924	2.05516	0	0	Zcchc24
0	ENSMUSG00000053617	Sh3pxd2a	0.777461	0.187244	2.05385	0	0	Sh3pxd2a
0	ENSMUSG00000003545	Fosb	13.9075	3.35392	2.05195	0	0	Fosb
0	ENSMUSG00000032816	Igdcc4	0.637747	0.153804	2.0519	0	0	Igdcc4
0	ENSMUSG00000033306	Lpp	1.30491	0.31537	2.04883	0	0	Lpp
0	ENSMUSG00000041084	Ostc	4.13189	0.999139	2.04804	0	0	Ostc
0	ENSMUSG00000022665	Ccdc80	1.40843	0.340961	2.04641	0	0	Ccdc80
0	ENSMUSG00000090386	Mir99ahg	0.93228	0.225721	2.04622	0	0	Mir99ahg
0	ENSMUSG00000030770	Parva	0.959062	0.232811	2.04246	0	0	Parva
0	ENSMUSG00000021877	Arf4	5.40257	1.31357	2.04016	0	0	Arf4
0	ENSMUSG00000027712	Anxa5	2.91949	0.71302	2.0337	0	0	Anxa5
0	ENSMUSG00000066842	Hmcn1	1.30944	0.320643	2.0299	0	0	Hmcn1
0	ENSMUSG00000021892	Sh3bp5	0.957798	0.234746	2.02862	0	0	Sh3bp5
0	ENSMUSG00000079111	Kdelr2	3.35632	0.822669	2.0285	0	0	Kdelr2
0	ENSMUSG00000068566	Myadm	0.923494	0.226365	2.02845	0	0	Myadm
0	ENSMUSG00000026509	Capn2	0.638487	0.156529	2.02822	0	0	Capn2
0	ENSMUSG00000022186	Oxct1	0.954998	0.235035	2.02262	0	0	Oxct1
0	ENSMUSG00000044786	Zfp36	6.18201	1.53536	2.0095	0	0	Zfp36
0	ENSMUSG00000004044	Cavin1	1.09663	0.272716	2.0076	0	0	Cavin1
0	ENSMUSG00000032216	Nedd4	12.5878	3.13132	2.00718	0	0	Nedd4
0	ENSMUSG00000020205	Phlda1	2.29227	0.570673	2.00604	0	0	Phlda1
0	ENSMUSG00000016534	Lamp2	3.92218	0.978045	2.00368	0	0	Lamp2
0	ENSMUSG00000024299	Adamts10	0.798712	0.200142	1.99665	0	0	Adamts10
0	ENSMUSG00000000531	Tamalin	0.694699	0.174312	1.99471	0	0	Tamalin
0	ENSMUSG00000034168	Irf2bpl	1.21865	0.305855	1.99437	0	0	Irf2bpl
0	ENSMUSG00000086841	2410006H16Rik	4.53967	1.14295	1.98983	0	0	2410006H16Rik
0	ENSMUSG00000023348	Trip6	0.703758	0.177694	1.98568	0	0	Trip6
0	ENSMUSG00000052837	Junb	21.3485	5.40845	1.98085	0	0	Junb
0	ENSMUSG00000023034	Nr4a1	4.86845	1.23346	1.98075	0	0	Nr4a1
0	ENSMUSG00000001555	Fkbp10	1.1226	0.285337	1.9761	0	0	Fkbp10
0	ENSMUSG00000027351	Spred1	1.06754	0.271759	1.97389	0	0	Spred1
0	ENSMUSG00000087590	Epb41l4aos	0.753406	0.191828	1.97361	0	0	Epb41l4aos
0	ENSMUSG00000098557	Kctd12	0.970552	0.24727	1.97272	0	0	Kctd12
0	ENSMUSG00000041355	Ssr2	4.11147	1.04759	1.97258	0	0	Ssr2
0	ENSMUSG00000021589	Rhobtb3	1.01917	0.26013	1.97009	0	0	Rhobtb3
0	ENSMUSG00000013236	Ptprs	2.09138	0.535555	1.96535	0	0	Ptprs
0	ENSMUSG00000024238	Zeb1	1.38958	0.356384	1.96314	0	0	Zeb1
0	ENSMUSG00000025104	Hdgfl3	0.977799	0.250808	1.96295	0	0	Hdgfl3
0	ENSMUSG00000031523	Dlc1	1.35381	0.348934	1.956	0	0	Dlc1
0	ENSMUSG00000002289	Angptl4	0.705874	0.182022	1.95529	0	0	Angptl4
0	ENSMUSG00000020260	Pofut2	1.11839	0.289683	1.94887	0	0	Pofut2
0	ENSMUSG00000096145	Vkorc1	2.4177	0.627854	1.94513	0	0	Vkorc1
0	ENSMUSG00000024940	Ltbp3	1.22336	0.317929	1.94407	0	0	Ltbp3
0	ENSMUSG00000058756	Thra	2.42257	0.63083	1.94122	0	0	Thra
0	ENSMUSG00000029767	Calu	3.20031	0.83414	1.93985	0	0	Calu
0	ENSMUSG00000038648	Creb3l2	0.829915	0.216627	1.93775	0	0	Creb3l2
0	ENSMUSG00000020186	Csrp2	0.940242	0.245751	1.93583	0	0	Csrp2
0	ENSMUSG00000022150	Dab2	0.757411	0.198114	1.93474	0	0	Dab2
0	ENSMUSG00000033149	Phldb2	0.767601	0.201064	1.9327	0	0	Phldb2
0	ENSMUSG00000041308	Sntb2	1.93526	0.507079	1.93225	0	0	Sntb2
0	ENSMUSG00000060904	Arl1	2.73867	0.719258	1.92889	0	0	Arl1
0	ENSMUSG00000024085	Man2a1	0.974976	0.256179	1.92821	0	0	Man2a1
0	ENSMUSG00000041891	Lman1	2.38895	0.627775	1.92806	0	0	Lman1
0	ENSMUSG00000032557	Uba5	0.942434	0.247935	1.92643	0	0	Uba5
0	ENSMUSG00000032324	Tspan3	3.55826	0.936474	1.92586	0	0	Tspan3
0	ENSMUSG00000018340	Anxa6	1.24247	0.329782	1.91362	0	0	Anxa6
0	ENSMUSG00000020086	Macroh2a2	0.819308	0.218355	1.90773	0	0	Macroh2a2
0	ENSMUSG00000028184	Adgrl2	2.62431	0.699433	1.90768	0	0	Adgrl2
0	ENSMUSG00000023046	Igfbp6	0.852727	0.227546	1.90593	0	0	Igfbp6
0	ENSMUSG00000034403	Pja1	1.04342	0.279037	1.9028	0	0	Pja1
0	ENSMUSG00000074457	S100a16	0.754996	0.202073	1.90159	0	0	S100a16
0	ENSMUSG00000089762	Ier5l	0.850775	0.227828	1.90083	0	0	Ier5l
0	ENSMUSG00000020571	Pdia6	5.76723	1.54578	1.89954	0	0	Pdia6
0	ENSMUSG00000073987	Ggh	0.771659	0.207023	1.89817	0	0	Ggh
0	ENSMUSG00000020076	Ddx50	3.29792	0.887264	1.89412	0	0	Ddx50
0	ENSMUSG00000015143	Actn1	1.0897	0.293264	1.89365	0	0	Actn1
0	ENSMUSG00000030272	Camk1	0.944886	0.255187	1.88858	0	0	Camk1
0	ENSMUSG00000027520	Zdbf2	0.778289	0.210262	1.88812	0	0	Zdbf2
0	ENSMUSG00000003032	Klf4	2.63548	0.712364	1.88738	0	0	Klf4
0	ENSMUSG00000058291	Zfp68	0.850517	0.230139	1.88584	0	0	Zfp68
0	ENSMUSG00000031299	Pdha1	0.65297	0.176804	1.88487	0	0	Pdha1
0	ENSMUSG00000024236	Svil	1.82603	0.496199	1.87972	0	0	Svil
0	ENSMUSG00000091337	Eid1	5.73669	1.55926	1.87936	0	0	Eid1
0	ENSMUSG00000027799	Nbea	0.705311	0.192054	1.87675	0	0	Nbea
0	ENSMUSG00000020674	Pxdn	1.13648	0.310176	1.87342	0	0	Pxdn
0	ENSMUSG00000066456	Hmgn3	0.980371	0.268542	1.86818	0	0	Hmgn3
0	ENSMUSG00000024150	Mcfd2	0.79399	0.217569	1.86764	0	0	Mcfd2
0	ENSMUSG00000033209	Ttc28	1.18913	0.325852	1.86761	0	0	Ttc28
0	ENSMUSG00000020844	Nxn	0.579722	0.158986	1.86646	0	0	Nxn
0	ENSMUSG00000029992	Gfpt1	0.649324	0.179056	1.85853	0	0	Gfpt1
0	ENSMUSG00000028556	Dock7	1.06001	0.293592	1.8522	0	0	Dock7
0	ENSMUSG00000048078	Tenm4	3.41841	0.947005	1.85188	0	0	Tenm4
0	ENSMUSG00000035325	Sec31a	1.24776	0.34597	1.85062	0	0	Sec31a
0	ENSMUSG00000060227	Golm2	1.90307	0.528166	1.84926	0	0	Golm2
0	ENSMUSG00000028567	Txndc12	0.7723	0.214494	1.84823	0	0	Txndc12
0	ENSMUSG00000034462	Pkd2	0.75709	0.210692	1.84533	0	0	Pkd2
0	ENSMUSG00000031661	Nkd1	1.21428	0.338275	1.84383	0	0	Nkd1
0	ENSMUSG00000000031	H19	3.1012	0.867866	1.83728	0	0	H19
0	ENSMUSG00000059878	Zfp422	0.664552	0.185979	1.83725	0	0	Zfp422
0	ENSMUSG00000031451	Gas6	5.91622	1.65742	1.83574	0	0	Gas6
0	ENSMUSG00000026566	Mpzl1	1.06932	0.301335	1.82725	0	0	Mpzl1
0	ENSMUSG00000001240	Ramp2	2.19779	0.621132	1.82308	0	0	Ramp2
0	ENSMUSG00000024487	Yipf5	0.808451	0.229046	1.81952	0	0	Yipf5
0	ENSMUSG00000024962	Vegfb	0.697477	0.197626	1.81937	0	0	Vegfb
0	ENSMUSG00000029673	Auts2	3.20916	0.912028	1.81505	0	0	Auts2
0	ENSMUSG00000021756	Il6st	0.967442	0.275113	1.81415	0	0	Il6st
0	ENSMUSG00000027953	Slc50a1	1.12216	0.319377	1.81294	0	0	Slc50a1
0	ENSMUSG00000002233	Rhoc	1.93629	0.551587	1.81163	0	0	Rhoc
0	ENSMUSG00000089715	Cbx6	0.815883	0.232451	1.81144	0	0	Cbx6
0	ENSMUSG00000030103	Bhlhe40	0.945716	0.269564	1.81078	0	0	Bhlhe40
0	ENSMUSG00000058317	Ube2e2	0.629532	0.179867	1.80735	0	0	Ube2e2
0	ENSMUSG00000102869	Norad	1.53753	0.439528	1.80659	0	0	Norad
0	ENSMUSG00000024921	Smarca2	1.49464	0.427428	1.80605	0	0	Smarca2
0	ENSMUSG00000026502	Desi2	1.07955	0.310911	1.79586	0	0	Desi2
0	ENSMUSG00000032547	Ryk	1.31881	0.380283	1.7941	0	0	Ryk
0	ENSMUSG00000020547	Bzw2	1.01695	0.293456	1.79303	0	0	Bzw2
0	ENSMUSG00000058173	Smco4	1.45397	0.420677	1.78922	0	0	Smco4
0	ENSMUSG00000008305	Tle1	0.908258	0.262924	1.78846	0	0	Tle1
0	ENSMUSG00000028763	Hspg2	1.41491	0.409888	1.78741	0	0	Hspg2
0	ENSMUSG00000013622	Atraid	1.71296	0.496612	1.78631	0	0	Atraid
0	ENSMUSG00000026585	Kifap3	0.853099	0.248442	1.7798	0	0	Kifap3
0	ENSMUSG00000026872	Zeb2	2.08131	0.608563	1.77401	0	0	Zeb2
0	ENSMUSG00000000355	Mcts1	0.75828	0.222019	1.77205	0	0	Mcts1
0	ENSMUSG00000024098	Twsg1	1.0364	0.303935	1.76974	0	0	Twsg1
0	ENSMUSG00000032320	Rcn2	1.4181	0.416155	1.76876	0	0	Rcn2
0	ENSMUSG00000086290	Snhg12	0.901405	0.264928	1.76657	0	0	Snhg12
0	ENSMUSG00000022261	Sdc2	1.49118	0.440868	1.75804	0	0	Sdc2
0	ENSMUSG00000054364	Rhob	2.37997	0.703989	1.75732	0	0	Rhob
0	ENSMUSG00000002504	Slc9a3r2	0.777398	0.230113	1.75631	0	0	Slc9a3r2
0	ENSMUSG00000021928	Ebpl	0.746835	0.221243	1.75516	0	0	Ebpl
0	ENSMUSG00000074480	Mex3a	0.675976	0.200375	1.75427	0	0	Mex3a
0	ENSMUSG00000020585	Laptm4a	5.88534	1.74488	1.754	0	0	Laptm4a
0	ENSMUSG00000031431	Tsc22d3	0.60756	0.180314	1.75251	0	0	Tsc22d3
0	ENSMUSG00000037706	Cd81	7.90622	2.34944	1.75067	0	0	Cd81
0	ENSMUSG00000027879	Sec22b	0.780575	0.232269	1.74874	0	0	Sec22b
0	ENSMUSG00000022708	Zbtb20	2.06747	0.616319	1.74612	0	0	Zbtb20
0	ENSMUSG00000027248	Pdia3	5.37926	1.6041	1.74565	0	0	Pdia3
0	ENSMUSG00000002778	Kdelr1	1.90597	0.568435	1.74546	0	0	Kdelr1
0	ENSMUSG00000027087	Itgav	0.875777	0.261823	1.74197	0	0	Itgav
0	ENSMUSG00000032180	Tmed1	0.962927	0.28792	1.74176	0	0	Tmed1
0	ENSMUSG00000068220	Lgals1	15.6273	4.68156	1.73901	0	0	Lgals1
0	ENSMUSG00000013076	Amotl1	0.748924	0.224434	1.73853	0	0	Amotl1
0	ENSMUSG00000029050	Ski	0.724576	0.217377	1.73694	0	0	Ski
0	ENSMUSG00000023367	Tmem176a	2.86072	0.858398	1.73666	0	0	Tmem176a
0	ENSMUSG00000021643	Serf1	1.68007	0.504367	1.73597	0	0	Serf1
0	ENSMUSG00000031556	Tm2d2	1.30336	0.392605	1.73108	0	0	Tm2d2
0	ENSMUSG00000031633	Slc25a4	6.80901	2.05916	1.72539	0	0	Slc25a4
0	ENSMUSG00000025880	Smad7	0.82418	0.249298	1.72509	0	0	Smad7
0	ENSMUSG00000074748	Atxn7l3b	5.85854	1.77338	1.72404	0	0	Atxn7l3b
0	ENSMUSG00000026335	Pam	2.01405	0.609949	1.72333	0	0	Pam
0	ENSMUSG00000038387	Rras	0.871362	0.26428	1.72121	0	0	Rras
0	ENSMUSG00000032288	Imp3	1.99317	0.605191	1.7196	0	0	Imp3
0	ENSMUSG00000055320	Tead1	1.38254	0.420523	1.71706	0	0	Tead1
0	ENSMUSG00000027805	Pfn2	0.825843	0.251366	1.71608	0	0	Pfn2
0	ENSMUSG00000007039	Ddah2	2.57461	0.785136	1.71334	0	0	Ddah2
0	ENSMUSG00000068040	Tm9sf4	0.851954	0.25981	1.71332	0	0	Tm9sf4
0	ENSMUSG00000042298	Ttc19	0.905647	0.276357	1.71241	0	0	Ttc19
0	ENSMUSG00000024431	Nr3c1	1.05431	0.321769	1.71221	0	0	Nr3c1
0	ENSMUSG00000051615	Rap2a	0.670491	0.204781	1.71114	0	0	Rap2a
0	ENSMUSG00000027602	Map1lc3a	2.90268	0.887267	1.70995	0	0	Map1lc3a
0	ENSMUSG00000064373	Selenop	1.02306	0.313361	1.70699	0	0	Selenop
0	ENSMUSG00000003992	Ssbp2	1.51957	0.465572	1.70659	0	0	Ssbp2
0	ENSMUSG00000037712	Fermt2	2.74047	0.839946	1.70605	0	0	Fermt2
0	ENSMUSG00000034807	Colgalt1	0.821489	0.252506	1.70192	0	0	Colgalt1
0	ENSMUSG00000092203	1110038B12Rik	2.06454	0.635354	1.70019	0	0	1110038B12Rik
0	ENSMUSG00000034109	Golim4	1.55946	0.480071	1.69973	0	0	Golim4
0	ENSMUSG00000019579	Mydgf	1.48093	0.456323	1.69837	0	0	Mydgf
0	ENSMUSG00000028399	Ptprd	1.68311	0.518654	1.69829	0	0	Ptprd
0	ENSMUSG00000055148	Klf2	5.80396	1.79149	1.69587	0	0	Klf2
0	ENSMUSG00000030541	Idh2	2.48631	0.767779	1.69524	0	0	Idh2
0	ENSMUSG00000023830	Igf2r	1.04644	0.323303	1.69453	0	0	Igf2r
0	ENSMUSG00000033487	Fndc3a	0.779582	0.241051	1.69336	0	0	Fndc3a
0	ENSMUSG00000020857	Nme2	0.742722	0.229746	1.69278	0	0	Nme2
0	ENSMUSG00000038503	Mesd	1.33091	0.411879	1.69212	0	0	Mesd
0	ENSMUSG00000030814	Bcl7c	2.07931	0.644007	1.69096	0	0	Bcl7c
0	ENSMUSG00000026223	Itm2c	2.82505	0.875129	1.69071	0	0	Itm2c
0	ENSMUSG00000030122	Ptms	6.06657	1.87979	1.69031	0	0	Ptms
0	ENSMUSG00000021286	Zfyve21	0.748006	0.232094	1.68834	0	0	Zfyve21
0	ENSMUSG00000029103	Lrpap1	1.21826	0.378937	1.68479	0	0	Lrpap1
0	ENSMUSG00000031328	Flna	2.1828	0.67901	1.68467	0	0	Flna
0	ENSMUSG00000075701	Selenos	1.22424	0.381313	1.68284	0	0	Selenos
0	ENSMUSG00000052684	Jun	21.0458	6.56401	1.68088	0	0	Jun
0	ENSMUSG00000027669	Gnb4	0.77498	0.241848	1.68006	0	0	Gnb4
0	ENSMUSG00000028161	Ppp3ca	1.33878	0.418561	1.67741	0	0	Ppp3ca
0	ENSMUSG00000026740	Dnajc1	1.15327	0.360862	1.67621	0	0	Dnajc1
0	ENSMUSG00000025823	Pdia4	0.881324	0.275781	1.67615	0	0	Pdia4
0	ENSMUSG00000039286	Fndc3b	1.01161	0.316676	1.67558	0	0	Fndc3b
0	ENSMUSG00000025381	Cnpy2	3.0087	0.943217	1.67348	0	0	Cnpy2
0	ENSMUSG00000034675	Dbn1	0.797587	0.250113	1.67306	0	0	Dbn1
0	ENSMUSG00000022098	Bmp1	0.926659	0.29107	1.67067	0	0	Bmp1
0	ENSMUSG00000022681	Ntan1	1.04797	0.329678	1.66847	0	0	Ntan1
0	ENSMUSG00000021540	Smad5	1.03707	0.326686	1.66653	0	0	Smad5
0	ENSMUSG00000040681	Hmgn1	5.86017	1.84831	1.66473	0	0	Hmgn1
0	ENSMUSG00000030605	Mfge8	1.73178	0.547673	1.66087	0	0	Mfge8
0	ENSMUSG00000053560	Ier2	9.0621	2.8671	1.66025	0	0	Ier2
0	ENSMUSG00000020315	Sptbn1	6.95126	2.19997	1.65979	0	0	Sptbn1
0	ENSMUSG00000026131	Dst	1.47992	0.46865	1.65893	0	0	Dst
0	ENSMUSG00000036315	Polr1h	1.19141	0.377636	1.6576	0	0	Polr1h
0	ENSMUSG00000025289	Prdx4	3.10683	0.984844	1.65748	0	0	Prdx4
0	ENSMUSG00000031246	Sh3bgrl	2.1155	0.670769	1.65711	0	0	Sh3bgrl
0	ENSMUSG00000006931	P3h4	0.850673	0.269886	1.65625	0	0	P3h4
0	ENSMUSG00000020009	Ifngr1	0.677132	0.215011	1.65503	0	0	Ifngr1
0	ENSMUSG00000039007	Cpq	0.998803	0.317411	1.65385	0	0	Cpq
0	ENSMUSG00000026553	Copa	1.69898	0.540308	1.65281	0	0	Copa
0	ENSMUSG00000042747	Krtcap2	3.0382	0.969697	1.64761	0	0	Krtcap2
0	ENSMUSG00000038502	Ptov1	3.92992	1.2553	1.64647	0	0	Ptov1
0	ENSMUSG00000037060	Cavin3	1.55341	0.496446	1.64573	0	0	Cavin3
0	ENSMUSG00000072704	Smim10l1	1.43714	0.460001	1.64349	0	0	Smim10l1
0	ENSMUSG00000053898	Ech1	2.29386	0.735913	1.64017	0	0	Ech1
0	ENSMUSG00000026727	Rsu1	1.15039	0.369362	1.63901	0	0	Rsu1
0	ENSMUSG00000037148	Arhgap10	0.73862	0.237493	1.63695	0	0	Arhgap10
0	ENSMUSG00000058569	Tmed9	4.32492	1.39275	1.63474	0	0	Tmed9
0	ENSMUSG00000023022	Lima1	0.750506	0.2419	1.63345	0	0	Lima1
0	ENSMUSG00000018474	Chd3	2.00167	0.646097	1.63138	0	0	Chd3
0	ENSMUSG00000060548	Tnfrsf19	0.920135	0.297069	1.63105	0	0	Tnfrsf19
0	ENSMUSG00000034620	Rxylt1	0.88882	0.287042	1.63063	0	0	Rxylt1
0	ENSMUSG00000040785	Ttc3	3.62319	1.17118	1.6293	0	0	Ttc3
0	ENSMUSG00000029234	Tmem165	1.45637	0.472621	1.62362	0	0	Tmem165
0	ENSMUSG00000022336	Eif3e	5.20704	1.69209	1.62166	0	0	Eif3e
0	ENSMUSG00000075595	Zfp652	0.835997	0.271684	1.62157	0	0	Zfp652
0	ENSMUSG00000078713	Tomm5	1.33601	0.434445	1.62069	0	0	Tomm5
0	ENSMUSG00000027198	Ext2	0.754736	0.245801	1.61848	0	0	Ext2
0	ENSMUSG00000074794	Arrdc3	2.25326	0.734165	1.61784	0	0	Arrdc3
0	ENSMUSG00000023460	Rab12	0.986243	0.323059	1.61015	0	0	Rab12
0	ENSMUSG00000026728	Vim	12.1825	3.99561	1.60832	0	0	Vim
0	ENSMUSG00000001891	Ugp2	1.78911	0.588009	1.60533	0	0	Ugp2
0	ENSMUSG00000028032	Papss1	0.843779	0.278005	1.60176	0	0	Papss1
0	ENSMUSG00000042737	Dpm3	1.33807	0.441064	1.6011	0	0	Dpm3
0	ENSMUSG00000048578	Mlec	1.03587	0.341749	1.59984	0	0	Mlec
0	ENSMUSG00000000594	Gm2a	0.799345	0.263802	1.59936	0	0	Gm2a
0	ENSMUSG00000029559	2210016L21Rik	0.801734	0.265539	1.5942	0	0	2210016L21Rik
0	ENSMUSG00000030753	Thap12	0.818638	0.27124	1.59366	0	0	Thap12
0	ENSMUSG00000030754	Copb1	1.46029	0.484202	1.59257	0	0	Copb1
0	ENSMUSG00000031799	Tpm4	3.73731	1.23947	1.59227	0	0	Tpm4
0	ENSMUSG00000040209	Zfp704	0.771235	0.256162	1.59011	0	0	Zfp704
0	ENSMUSG00000029672	Fam3c	0.775794	0.25777	1.58959	0	0	Fam3c
0	ENSMUSG00000058443	Rpl10-ps3	1.08292	0.359889	1.5893	0	0	Rpl10-ps3
0	ENSMUSG00000030208	Emp1	1.14844	0.381936	1.58827	0	0	Emp1
0	ENSMUSG00000035585	Tsen34	1.43278	0.47711	1.58643	0	0	Tsen34
0	ENSMUSG00000030201	Lrp6	1.11581	0.37181	1.58546	0	0	Lrp6
0	ENSMUSG00000051483	Cbr1	0.80408	0.268159	1.58425	0	0	Cbr1
0	ENSMUSG00000069833	Ahnak	3.72806	1.24371	1.58378	0	0	Ahnak
0	ENSMUSG00000026478	Lamc1	1.0548	0.351951	1.58352	0	0	Lamc1
0	ENSMUSG00000032383	Ppib	10.172	3.3972	1.58219	0	0	Ppib
0	ENSMUSG00000044927	H1f10	0.872411	0.292495	1.5766	0	0	H1f10
0	ENSMUSG00000032009	Sesn3	1.05487	0.354792	1.57203	0	0	Sesn3
0	ENSMUSG00000032740	Ccdc88a	1.64646	0.55601	1.56619	0	0	Ccdc88a
0	ENSMUSG00000033713	Foxn3	1.56218	0.527572	1.56612	0	0	Foxn3
0	ENSMUSG00000032042	Srpr	1.18032	0.398647	1.56599	0	0	Srpr
0	ENSMUSG00000025809	Itgb1	5.89914	1.99666	1.56292	0	0	Itgb1
0	ENSMUSG00000036275	9530068E07Rik	1.38346	0.468316	1.56272	0	0	9530068E07Rik
0	ENSMUSG00000040158	Tax1bp3	0.995831	0.337457	1.5612	0	0	Tax1bp3
0	ENSMUSG00000053332	Gas5	8.90859	3.02079	1.56027	0	0	Gas5
0	ENSMUSG00000008682	Rpl10	32.2969	10.978	1.55677	0	0	Rpl10
0	ENSMUSG00000038587	Akap12	1.46263	0.49767	1.5553	0	0	Akap12
0	ENSMUSG00000061111	Mcrip1	1.40774	0.479735	1.55307	0	0	Mcrip1
0	ENSMUSG00000028218	Cibar1	1.63174	0.556411	1.55219	0	0	Cibar1
0	ENSMUSG00000029781	Fkbp9	1.44301	0.492096	1.55207	0	0	Fkbp9
0	ENSMUSG00000060739	Nsa2	5.22192	1.7825	1.55067	0	0	Nsa2
0	ENSMUSG00000050953	Gja1	1.45	0.495081	1.55032	0	0	Gja1
0	ENSMUSG00000062866	Phactr2	0.82694	0.282373	1.55018	0	0	Phactr2
0	ENSMUSG00000030876	Mettl9	1.55231	0.530146	1.54995	0	0	Mettl9
0	ENSMUSG00000066705	Fxyd6	1.98629	0.67838	1.54991	0	0	Fxyd6
0	ENSMUSG00000027828	Ssr3	2.74719	0.938692	1.54923	0	0	Ssr3
0	ENSMUSG00000030315	Vgll4	0.756907	0.259098	1.54662	0	0	Vgll4
0	ENSMUSG00000046432	Bex3	3.79311	1.29886	1.54614	0	0	Bex3
0	ENSMUSG00000020900	Myh10	2.42513	0.830431	1.54613	0	0	Myh10
0	ENSMUSG00000060510	Zfp266	0.860166	0.29501	1.54385	0	0	Zfp266
0	ENSMUSG00000026883	Dab2ip	0.758111	0.260054	1.5436	0	0	Dab2ip
0	ENSMUSG00000001089	Luzp1	0.986592	0.338486	1.54336	0	0	Luzp1
0	ENSMUSG00000041571	Selenow	4.795	1.6486	1.54029	0	0	Selenow
0	ENSMUSG00000005034	Prkacb	0.896758	0.30867	1.53865	0	0	Prkacb
0	ENSMUSG00000014867	Surf4	1.04747	0.360818	1.53756	0	0	Surf4
0	ENSMUSG00000025016	Tm9sf3	2.51013	0.866921	1.53379	0	0	Tm9sf3
0	ENSMUSG00000000127	Fer	0.704791	0.243585	1.53277	0	0	Fer
0	ENSMUSG00000086316	Nbdy	1.00174	0.346378	1.53209	0	0	Nbdy
0	ENSMUSG00000052310	Slc39a1	1.04704	0.36249	1.5303	0	0	Slc39a1
0	ENSMUSG00000040212	Emp3	4.27521	1.48236	1.5281	0	0	Emp3
0	ENSMUSG00000020088	Sar1a	1.68261	0.587259	1.51863	0	0	Sar1a
0	ENSMUSG00000078453	Abracl	2.11612	0.741987	1.51195	0	0	Abracl
0	ENSMUSG00000078429	Ctdsp2	1.50452	0.527927	1.51089	0	0	Ctdsp2
0	ENSMUSG00000067377	Tspan6	0.843265	0.296256	1.50914	0	0	Tspan6
0	ENSMUSG00000005836	Gata6	1.66235	0.584637	1.50761	0	0	Gata6
0	ENSMUSG00000006589	Aprt	2.37817	0.83843	1.50409	0	0	Aprt
0	ENSMUSG00000002064	Sdf2	1.18469	0.418655	1.50068	0	0	Sdf2
0	ENSMUSG00000020661	Dnmt3a	1.07874	0.381441	1.49982	0	0	Dnmt3a
0	ENSMUSG00000028757	Ddost	2.24972	0.795968	1.49896	0	0	Ddost
0	ENSMUSG00000020484	Xbp1	0.982409	0.348856	1.49369	0	0	Xbp1
0	ENSMUSG00000022744	Cldnd1	1.12235	0.398787	1.49283	0	0	Cldnd1
0	ENSMUSG00000021242	Npc2	2.39646	0.85216	1.49171	0	0	Npc2
0	ENSMUSG00000053477	Tcf4	3.0776	1.09604	1.4895	0	0	Tcf4
0	ENSMUSG00000044502	Bod1	0.697884	0.248626	1.48901	0	0	Bod1
0	ENSMUSG00000020027	Socs2	2.2646	0.810015	1.48323	0	0	Socs2
0	ENSMUSG00000079283	2310009B15Rik	1.09179	0.39101	1.48142	0	0	2310009B15Rik
0	ENSMUSG00000021917	Spcs1	3.07093	1.10011	1.48103	0	0	Spcs1
0	ENSMUSG00000020048	Hsp90b1	8.19717	2.93969	1.47946	0	0	Hsp90b1
0	ENSMUSG00000047187	Rab2a	3.24229	1.16612	1.4753	0	0	Rab2a
0	ENSMUSG00000034520	Gjc1	0.634655	0.22828	1.47517	0	0	Gjc1
0	ENSMUSG00000044080	S100a1	0.809773	0.291797	1.47255	0	0	S100a1
0	ENSMUSG00000032340	Neo1	0.957383	0.345171	1.47178	0	0	Neo1
0	ENSMUSG00000072235	Tuba1a	3.11097	1.12219	1.47105	0	0	Tuba1a
0	ENSMUSG00000046982	Tshz1	0.95935	0.346397	1.46963	0	0	Tshz1
0	ENSMUSG00000032624	Eml4	1.17174	0.423366	1.46868	0	0	Eml4
0	ENSMUSG00000075254	Heg1	0.831132	0.300369	1.46834	0	0	Heg1
0	ENSMUSG00000031422	Morf4l2	3.07748	1.11895	1.4596	0	0	Morf4l2
0	ENSMUSG00000001729	Akt1	1.06621	0.388263	1.45739	0	0	Akt1
0	ENSMUSG00000006373	Pgrmc1	2.18459	0.795788	1.45691	0	0	Pgrmc1
0	ENSMUSG00000031954	Cfdp1	1.73625	0.633507	1.45454	0	0	Cfdp1
0	ENSMUSG00000030062	Rpn1	1.241	0.453404	1.45263	0	0	Rpn1
0	ENSMUSG00000043991	Pura	1.51167	0.552441	1.45225	0	0	Pura
0	ENSMUSG00000035133	Arhgap5	1.68287	0.615603	1.45085	0	0	Arhgap5
0	ENSMUSG00000019978	Epb41l2	1.34586	0.49244	1.45051	0	0	Epb41l2
0	ENSMUSG00000005881	Ergic3	1.43486	0.526003	1.44777	0	0	Ergic3
0	ENSMUSG00000003380	Rabac1	2.5543	0.939047	1.44366	0	0	Rabac1
0	ENSMUSG00000039262	Prrc2b	1.2359	0.454683	1.44263	0	0	Prrc2b
0	ENSMUSG00000010067	Rassf1	1.22592	0.451701	1.44043	0	0	Rassf1
0	ENSMUSG00000062376	Borcs7	0.773509	0.285262	1.43913	0	0	Borcs7
0	ENSMUSG00000057113	Npm1	18.5108	6.83354	1.43766	0	0	Npm1
0	ENSMUSG00000053931	Cnn3	1.31505	0.485743	1.43685	0	0	Cnn3
0	ENSMUSG00000027523	Gnas	17.5539	6.49046	1.4354	0	0	Gnas
0	ENSMUSG00000031320	Rps4x	45.2418	16.7294	1.43527	0	0	Rps4x
0	ENSMUSG00000032096	Arcn1	1.54861	0.573387	1.43339	0	0	Arcn1
0	ENSMUSG00000026576	Atp1b1	2.25362	0.836649	1.42955	0	0	Atp1b1
0	ENSMUSG00000034088	Hdlbp	2.91955	1.08419	1.42913	0	0	Hdlbp
0	ENSMUSG00000032766	Gng11	1.4889	0.555019	1.42364	0	0	Gng11
0	ENSMUSG00000029810	Tmem176b	3.71731	1.38589	1.42344	0	0	Tmem176b
0	ENSMUSG00000022940	Pigp	1.1571	0.431624	1.42267	0	0	Pigp
0	ENSMUSG00000044600	Smim7	1.1239	0.419598	1.42144	0	0	Smim7
0	ENSMUSG00000037235	Mxd4	1.24006	0.4639	1.41852	0	0	Mxd4
0	ENSMUSG00000062963	Ufc1	1.8141	0.679297	1.41714	0	0	Ufc1
0	ENSMUSG00000016256	Ctsz	1.59099	0.597242	1.41354	0	0	Ctsz
0	ENSMUSG00000022892	App	3.23819	1.21801	1.41066	0	0	App
0	ENSMUSG00000019818	Cd164	1.1263	0.424344	1.40828	0	0	Cd164
0	ENSMUSG00000025491	Ifitm1	3.70021	1.39475	1.4076	0	0	Ifitm1
0	ENSMUSG00000062210	Tnfaip8	1.19241	0.450128	1.40547	0	0	Tnfaip8
0	ENSMUSG00000032239	Rp9	1.81721	0.686158	1.40512	0	0	Rp9
0	ENSMUSG00000001270	Ckb	1.5645	0.590817	1.40492	0	0	Ckb
0	ENSMUSG00000038812	Trmt112	2.21963	0.838984	1.4036	0	0	Trmt112
0	ENSMUSG00000057561	Eif1a	1.21578	0.461341	1.39798	0	0	Eif1a
0	ENSMUSG00000058600	Rpl30	35.8739	13.6316	1.39598	0	0	Rpl30
0	ENSMUSG00000067336	Bmpr2	0.948181	0.36051	1.39512	0	0	Bmpr2
0	ENSMUSG00000015312	Gadd45b	3.71408	1.41383	1.3934	0	0	Gadd45b
0	ENSMUSG00000055681	Cope	1.85558	0.706615	1.39288	0	0	Cope
0	ENSMUSG00000056050	Mia3	1.05799	0.404959	1.38548	0	0	Mia3
0	ENSMUSG00000036103	Colec12	1.19549	0.457729	1.38504	0	0	Colec12
0	ENSMUSG00000033943	Mga	0.941662	0.360595	1.38483	0	0	Mga
0	ENSMUSG00000042506	Usp22	1.01198	0.38755	1.38472	0	0	Usp22
0	ENSMUSG00000024515	Smad4	1.07358	0.412604	1.3796	0	0	Smad4
0	ENSMUSG00000016541	Atxn10	1.29533	0.497964	1.37921	0	0	Atxn10
0	ENSMUSG00000012422	Tmem167	2.20432	0.848853	1.37675	0	0	Tmem167
0	ENSMUSG00000029290	Zfp326	1.22799	0.472975	1.37646	0	0	Zfp326
0	ENSMUSG00000030615	Tmem126a	0.768621	0.296384	1.3748	0	0	Tmem126a
0	ENSMUSG00000026499	Acbd3	1.23074	0.475225	1.37284	0	0	Acbd3
0	ENSMUSG00000022174	Dad1	4.83764	1.86803	1.37279	0	0	Dad1
0	ENSMUSG00000016495	Plgrkt	1.03051	0.398204	1.37178	0	0	Plgrkt
0	ENSMUSG00000022893	Adamts1	2.08268	0.806916	1.36795	0	0	Adamts1
0	ENSMUSG00000021910	Nisch	2.20763	0.856666	1.3657	0	0	Nisch
0	ENSMUSG00000095098	Ccdc85b	1.19942	0.465678	1.36493	0	0	Ccdc85b
0	ENSMUSG00000025066	Sfr1	5.95078	2.31263	1.36354	0	0	Sfr1
0	ENSMUSG00000042712	Tceal9	7.85166	3.05288	1.36283	0	0	Tceal9
0	ENSMUSG00000020519	Sap30l	0.975302	0.380523	1.35787	0	0	Sap30l
0	ENSMUSG00000046434	Hnrnpa1	7.14205	2.78712	1.35756	0	0	Hnrnpa1
0	ENSMUSG00000045503	Sys1	1.12537	0.439906	1.35513	0	0	Sys1
0	ENSMUSG00000021156	Zmynd11	1.20761	0.474341	1.34816	0	0	Zmynd11
0	ENSMUSG00000025151	Maged1	2.76413	1.08671	1.34686	0	0	Maged1
0	ENSMUSG00000003847	Nfat5	1.42221	0.559342	1.34633	0	0	Nfat5
0	ENSMUSG00000028173	Wls	0.991549	0.390099	1.34584	0	0	Wls
0	ENSMUSG00000022995	Enah	0.849596	0.334361	1.34537	0	0	Enah
0	ENSMUSG00000047675	Rps8	58.8167	23.1704	1.34394	0	0	Rps8
0	ENSMUSG00000074578	Zfas1	1.56598	0.616944	1.34386	0	0	Zfas1
0	ENSMUSG00000079435	Rpl36a	16.3674	6.45625	1.34206	0	0	Rpl36a
0	ENSMUSG00000049960	Mrps16	1.24812	0.492661	1.34109	0	0	Mrps16
0	ENSMUSG00000032423	Syncrip	1.89862	0.750937	1.33819	0	0	Syncrip
0	ENSMUSG00000025492	Ifitm3	3.8403	1.52388	1.33347	0	0	Ifitm3
0	ENSMUSG00000031503	Col4a2	2.45517	0.976181	1.3306	0	0	Col4a2
0	ENSMUSG00000037822	Smim14	1.30306	0.519209	1.32752	0	0	Smim14
0	ENSMUSG00000057738	Sptan1	1.24994	0.498871	1.32512	0	0	Sptan1
0	ENSMUSG00000044533	Rps2	46.3445	18.497	1.32511	0	0	Rps2
0	ENSMUSG00000035297	Cops4	1.20506	0.481171	1.32448	0	0	Cops4
0	ENSMUSG00000021807	Rtraf	3.6307	1.45031	1.32388	0	0	Rtraf
0	ENSMUSG00000037234	Hook3	1.44297	0.57728	1.3217	0	0	Hook3
0	ENSMUSG00000022136	Dnajc3	1.16363	0.465548	1.32163	0	0	Dnajc3
0	ENSMUSG00000090862	Rps13	37.2874	14.9285	1.32062	0	0	Rps13
0	ENSMUSG00000037742	Eef1a1	48.6432	19.483	1.32002	0	0	Eef1a1
0	ENSMUSG00000098274	Rpl24	22.4464	8.99267	1.31966	0	0	Rpl24
0	ENSMUSG00000117924	Tmem223	1.12525	0.450818	1.31962	0	0	Tmem223
0	ENSMUSG00000027803	Wwtr1	1.0748	0.431313	1.31726	0	0	Wwtr1
0	ENSMUSG00000031068	Glrx3	2.0614	0.830782	1.31108	0	0	Glrx3
0	ENSMUSG00000051355	Commd1	1.90082	0.766943	1.30943	0	0	Commd1
0	ENSMUSG00000032966	Fkbp1a	2.25442	0.909741	1.30923	0	0	Fkbp1a
0	ENSMUSG00000032458	Copb2	2.1046	0.850344	1.30743	0	0	Copb2
0	ENSMUSG00000026547	Tagln2	1.77055	0.715399	1.30738	0	0	Tagln2
0	ENSMUSG00000024012	Mtch1	2.21662	0.89675	1.30558	0	0	Mtch1
0	ENSMUSG00000042207	Kdm5b	1.53974	0.623118	1.3051	0	0	Kdm5b
0	ENSMUSG00000025724	Sec11a	2.18687	0.885442	1.3044	0	0	Sec11a
0	ENSMUSG00000024598	Fbn2	2.1734	0.880286	1.30391	0	0	Fbn2
0	ENSMUSG00000066149	Cdc26	1.54171	0.626203	1.29983	0	0	Cdc26
0	ENSMUSG00000022255	Mtdh	3.12656	1.27044	1.29925	0	0	Mtdh
0	ENSMUSG00000064326	Siva1	3.09631	1.25946	1.29774	0	0	Siva1
0	ENSMUSG00000030934	Oat	1.28808	0.523976	1.29765	0	0	Oat
0	ENSMUSG00000012848	Rps5	44.1779	17.9753	1.29731	0	0	Rps5
0	ENSMUSG00000039221	Rpl22l1	9.74229	3.9656	1.29672	0	0	Rpl22l1
0	ENSMUSG00000022811	Zfp148	1.03575	0.422245	1.29452	0	0	Zfp148
0	ENSMUSG00000020423	Btg2	25.301	10.3219	1.29349	0	0	Btg2
0	ENSMUSG00000020460	Rps27a	59.5542	24.3099	1.29266	0	0	Rps27a
0	ENSMUSG00000027189	Trim44	1.29281	0.527945	1.29205	0	0	Trim44
0	ENSMUSG00000024083	Pja2	1.05404	0.430707	1.29114	0	0	Pja2
0	ENSMUSG00000008763	Man1a2	1.27873	0.523464	1.28855	0	0	Man1a2
0	ENSMUSG00000031586	Rbpms	1.40084	0.573572	1.28825	0	0	Rbpms
0	ENSMUSG00000060036	Rpl3	33.0399	13.5473	1.2862	0	0	Rpl3
0	ENSMUSG00000019943	Atp2b1	2.56442	1.0516	1.28604	0	0	Atp2b1
0	ENSMUSG00000059291	Rpl11	38.4622	15.7945	1.28402	0	0	Rpl11
0	ENSMUSG00000025794	Rpl14	15.7136	6.46212	1.28193	0	0	Rpl14
0	ENSMUSG00000009291	Pttg1ip	1.1986	0.492957	1.28181	0	0	Pttg1ip
0	ENSMUSG00000011114	Tbrg1	1.90883	0.785361	1.28126	0	0	Tbrg1
0	ENSMUSG00000021427	Ssr1	1.77469	0.730691	1.28023	0	0	Ssr1
0	ENSMUSG00000047215	Rpl9	41.9044	17.2613	1.27956	0	0	Rpl9
0	ENSMUSG00000003316	Glg1	1.87866	0.774904	1.27762	0	0	Glg1
0	ENSMUSG00000022312	Eif3h	4.87303	2.01039	1.27734	0	0	Eif3h
0	ENSMUSG00000090000	Ier3ip1	1.2776	0.52726	1.27684	0	0	Ier3ip1
0	ENSMUSG00000037072	Selenof	5.0049	2.06788	1.27519	0	0	Selenof
0	ENSMUSG00000024197	Plin3	1.02885	0.42564	1.27332	0	0	Plin3
0	ENSMUSG00000021709	Erbin	1.3231	0.54738	1.27331	0	0	Erbin
0	ENSMUSG00000050397	Foxl2	1.03517	0.428464	1.27262	0	0	Foxl2
0	ENSMUSG00000039735	Fnbp1l	1.02115	0.422944	1.27166	0	0	Fnbp1l
0	ENSMUSG00000031029	Eif3f	6.26839	2.59645	1.27156	0	0	Eif3f
0	ENSMUSG00000021996	Esd	3.11275	1.29155	1.26908	0	0	Esd
0	ENSMUSG00000021417	Eci2	1.50012	0.622683	1.26851	0	0	Eci2
0	ENSMUSG00000055302	Mrfap1	4.7624	1.97782	1.26778	0	0	Mrfap1
0	ENSMUSG00000045414	Dipk2a	1.22747	0.510141	1.26672	0	0	Dipk2a
0	ENSMUSG00000038070	Cntln	1.11575	0.465857	1.26006	0	0	Cntln
0	ENSMUSG00000012405	Rpl15	34.7121	14.5571	1.25372	0	0	Rpl15
0	ENSMUSG00000042446	Zmym4	0.94771	0.397492	1.25352	0	0	Zmym4
0	ENSMUSG00000029249	Rest	1.45813	0.612655	1.25097	0	0	Rest
0	ENSMUSG00000000740	Rpl13	77.3007	32.503	1.24991	0	0	Rpl13
0	ENSMUSG00000032301	Psma4	3.14552	1.32353	1.2489	0	0	Psma4
0	ENSMUSG00000028029	Aimp1	1.7789	0.748552	1.24881	0	0	Aimp1
0	ENSMUSG00000004610	Etfb	1.6689	0.703122	1.24705	0	0	Etfb
0	ENSMUSG00000049470	Aff4	1.5625	0.658759	1.24603	0	0	Aff4
0	ENSMUSG00000034610	Tut4	2.59241	1.09359	1.24522	0	0	Tut4
0	ENSMUSG00000060261	Gtf2i	1.1	0.464167	1.24478	0	0	Gtf2i
0	ENSMUSG00000025035	Arl3	1.00942	0.426787	1.24194	0	0	Arl3
0	ENSMUSG00000019947	Arid5b	0.94349	0.398994	1.24164	0	0	Arid5b
0	ENSMUSG00000026249	Serpine2	1.99625	0.845499	1.23942	0	0	Serpine2
0	ENSMUSG00000025260	Hsd17b10	2.10521	0.892383	1.23823	0	0	Hsd17b10
0	ENSMUSG00000029616	Erp29	2.85063	1.20904	1.23742	0	0	Erp29
0	ENSMUSG00000058655	Eif4b	1.35435	0.57497	1.23604	0	0	Eif4b
0	ENSMUSG00000029048	Rer1	1.78653	0.758564	1.23582	0	0	Rer1
0	ENSMUSG00000005447	Pafah1b3	1.71835	0.730949	1.23318	0	0	Pafah1b3
0	ENSMUSG00000020949	Fkbp3	2.33487	0.994083	1.23191	0	0	Fkbp3
0	ENSMUSG00000008683	Rps15a	43.941	18.7548	1.2283	0	0	Rps15a
0	ENSMUSG00000035478	Mbd3	1.30374	0.556682	1.22773	0	0	Mbd3
0	ENSMUSG00000010406	Mrpl52	2.8438	1.21477	1.22714	0	0	Mrpl52
0	ENSMUSG00000020458	Rtn4	2.83007	1.21004	1.22578	0	0	Rtn4
0	ENSMUSG00000061315	Naca	18.1189	7.7593	1.22349	0	0	Naca
0	ENSMUSG00000028530	Jak1	2.46713	1.05753	1.22214	0	0	Jak1
0	ENSMUSG00000003814	Calr	4.01991	1.72544	1.2202	0	0	Calr
0	ENSMUSG00000006932	Ctnnb1	2.31082	0.993524	1.21778	0	0	Ctnnb1
0	ENSMUSG00000029135	Fosl2	1.61268	0.694429	1.21556	0	0	Fosl2
0	ENSMUSG00000094483	Purb	2.81951	1.21571	1.21364	0	0	Purb
0	ENSMUSG00000001289	Pfdn5	7.87837	3.4004	1.21219	0	0	Pfdn5
0	ENSMUSG00000032199	Polr2m	1.33942	0.578326	1.21165	0	0	Polr2m
0	ENSMUSG00000025246	Tbl1x	1.13752	0.491265	1.21131	0	0	Tbl1x
0	ENSMUSG00000071415	Rpl23	56.7464	24.5983	1.20597	0	0	Rpl23
0	ENSMUSG00000028639	Ybx1	8.22076	3.56389	1.20582	0	0	Ybx1
0	ENSMUSG00000067873	Htatsf1	0.99517	0.43167	1.20501	0	0	Htatsf1
0	ENSMUSG00000022201	Zfr	1.26125	0.547161	1.20482	0	0	Zfr
0	ENSMUSG00000037805	Rpl10a	25.2877	10.9833	1.20313	0	0	Rpl10a
0	ENSMUSG00000022139	Mbnl2	1.1789	0.513023	1.20035	0	0	Mbnl2
0	ENSMUSG00000060636	Rpl35a	32.9866	14.388	1.19702	0	0	Rpl35a
0	ENSMUSG00000027673	Ndufb5	3.34934	1.46106	1.19686	0	0	Ndufb5
0	ENSMUSG00000034252	Senp6	2.35796	1.02894	1.19638	0	0	Senp6
0	ENSMUSG00000062203	Gspt1	1.50629	0.657521	1.19589	0	0	Gspt1
0	ENSMUSG00000059070	Rpl18	28.9586	12.7567	1.18273	0	0	Rpl18
0	ENSMUSG00000008859	Rala	1.51793	0.668976	1.18208	0	0	Rala
0	ENSMUSG00000021248	Tmed10	3.73233	1.64504	1.18196	0	0	Tmed10
0	ENSMUSG00000048076	Arf1	2.86814	1.26972	1.17561	0	0	Arf1
0	ENSMUSG00000020580	Rock2	1.74326	0.771858	1.17538	0	0	Rock2
0	ENSMUSG00000052738	Suclg1	1.33823	0.592537	1.17535	0	0	Suclg1
0	ENSMUSG00000005846	Rsl1d1	1.30894	0.580207	1.17376	0	0	Rsl1d1
0	ENSMUSG00000104960	Snhg8	1.7534	0.777479	1.17328	0	0	Snhg8
0	ENSMUSG00000053317	Sec61b	4.19679	1.86335	1.17139	0	0	Sec61b
0	ENSMUSG00000044408	Sptssa	1.27843	0.568453	1.16926	0	0	Sptssa
0	ENSMUSG00000029614	Rpl6	23.8375	10.6074	1.16816	0	0	Rpl6
0	ENSMUSG00000039001	Rps21	19.333	8.60685	1.16751	0	0	Rps21
0	ENSMUSG00000096210	H1f0	2.17791	0.969864	1.16709	0	0	H1f0
0	ENSMUSG00000017677	Wsb1	1.79828	0.800874	1.16697	0	0	Wsb1
0	ENSMUSG00000048758	Rpl29	22.5446	10.0463	1.16611	0	0	Rpl29
0	ENSMUSG00000023861	Mpc1	1.67852	0.748159	1.16577	0	0	Mpc1
0	ENSMUSG00000090733	Rps27	26.929	12.0161	1.16419	0	0	Rps27
0	ENSMUSG00000071644	Eef1g	4.93328	2.20628	1.16093	0	0	Eef1g
0	ENSMUSG00000071866	Ppia	27.6272	12.3581	1.16063	0	0	Ppia
0	ENSMUSG00000054766	Set	5.44123	2.44744	1.15266	0	0	Set
0	ENSMUSG00000031353	Rbbp7	2.41481	1.08668	1.15198	0	0	Rbbp7
0	ENSMUSG00000051154	Commd3	1.41952	0.638982	1.15156	0	0	Commd3
0	ENSMUSG00000031839	Hsbp1	2.21441	0.99816	1.14958	0	0	Hsbp1
0	ENSMUSG00000026878	Rab14	2.74986	1.24046	1.14848	0	0	Rab14
0	ENSMUSG00000007836	Hnrnpa0	5.53194	2.49674	1.14774	0	0	Hnrnpa0
0	ENSMUSG00000025326	Ube3a	1.73075	0.781149	1.14773	0	0	Ube3a
0	ENSMUSG00000057133	Chd6	1.36929	0.618614	1.14632	0	0	Chd6
0	ENSMUSG00000006333	Rps9	31.9353	14.4325	1.14583	0	0	Rps9
0	ENSMUSG00000051223	Bzw1	3.53023	1.5988	1.14277	0	0	Bzw1
0	ENSMUSG00000062604	Srpk2	1.08858	0.493211	1.14217	0	0	Srpk2
0	ENSMUSG00000027940	Tpm3	3.64167	1.65691	1.1361	0	0	Tpm3
0	ENSMUSG00000024038	Ndufv3	1.28005	0.583011	1.1346	0	0	Ndufv3
0	ENSMUSG00000008668	Rps18	47.0463	21.4451	1.13343	0	0	Rps18
0	ENSMUSG00000021477	Ctsl	3.98048	1.81522	1.13279	0	0	Ctsl
0	ENSMUSG00000045817	Zfp36l2	2.03417	0.92833	1.13173	0	0	Zfp36l2
0	ENSMUSG00000006728	Cdk4	2.7369	1.24957	1.13111	0	0	Cdk4
0	ENSMUSG00000002014	Ssr4	3.23489	1.4774	1.13065	0	0	Ssr4
0	ENSMUSG00000044627	Swi5	2.92544	1.33682	1.12985	0	0	Swi5
0	ENSMUSG00000040952	Rps19	44.6309	20.3972	1.12967	0	0	Rps19
0	ENSMUSG00000041841	Rpl37	25.2324	11.5434	1.12822	0	0	Rpl37
0	ENSMUSG00000043716	Rpl7	27.7719	12.7161	1.12697	0	0	Rpl7
0	ENSMUSG00000000581	C1d	1.42651	0.653187	1.12692	0	0	C1d
0	ENSMUSG00000020803	Txndc17	2.02571	0.928691	1.12516	0	0	Txndc17
0	ENSMUSG00000020311	Erlec1	1.60031	0.734379	1.12375	0	0	Erlec1
0	ENSMUSG00000027447	Cst3	4.15375	1.91249	1.11896	0	0	Cst3
0	ENSMUSG00000062270	Morf4l1	5.41669	2.49525	1.11823	0	0	Morf4l1
0	ENSMUSG00000031502	Col4a1	3.90505	1.79905	1.11811	0	0	Col4a1
0	ENSMUSG00000062328	Rpl17	38.6704	17.8227	1.11752	0	0	Rpl17
0	ENSMUSG00000024914	Drap1	2.60824	1.20231	1.11727	0	0	Drap1
0	ENSMUSG00000040225	Prrc2c	4.22034	1.94782	1.1155	0	0	Prrc2c
0	ENSMUSG00000025967	Eef1b2	13.9371	6.43333	1.1153	0	0	Eef1b2
0	ENSMUSG00000046330	Rpl37a	31.4532	14.528	1.11437	0	0	Rpl37a
0	ENSMUSG00000025781	Atp5c1	3.76091	1.7397	1.11224	0	0	Atp5c1
0	ENSMUSG00000005417	Mprip	1.43026	0.661927	1.11154	0	0	Mprip
0	ENSMUSG00000022108	Itm2b	9.91774	4.59148	1.11105	0	0	Itm2b
0	ENSMUSG00000073639	Rab18	2.07102	0.960162	1.10899	0	0	Rab18
0	ENSMUSG00000031592	Pcm1	1.60415	0.744657	1.10716	0	0	Pcm1
0	ENSMUSG00000037236	Matr3	1.56323	0.727459	1.10359	0	0	Matr3
0	ENSMUSG00000027288	Zfp106	1.12475	0.523546	1.10321	0	0	Zfp106
0	ENSMUSG00000071451	Psmg4	1.08615	0.506111	1.1017	0	0	Psmg4
0	ENSMUSG00000034781	Gna11	1.03336	0.483079	1.09701	0	0	Gna11
0	ENSMUSG00000090841	Myl6	9.72453	4.55311	1.09478	0	0	Myl6
0	ENSMUSG00000004667	Polr2e	1.5216	0.712487	1.09465	0	0	Polr2e
0	ENSMUSG00000045767	B230219D22Rik	1.43382	0.671712	1.09395	0	0	B230219D22Rik
0	ENSMUSG00000068749	Psma5	2.77892	1.30332	1.09233	0	0	Psma5
0	ENSMUSG00000020994	Pnn	2.18614	1.0254	1.0922	0	0	Pnn
0	ENSMUSG00000005533	Igf1r	1.23701	0.58024	1.09214	0	0	Igf1r
0	ENSMUSG00000058558	Rpl5	9.81146	4.60608	1.09093	0	0	Rpl5
0	ENSMUSG00000023944	Hsp90ab1	30.1511	14.1638	1.09	0	0	Hsp90ab1
0	ENSMUSG00000057841	Rpl32	47.2786	22.2374	1.0882	0	0	Rpl32
0	ENSMUSG00000062683	Atp5g2	6.08201	2.86155	1.08775	0	0	Atp5g2
0	ENSMUSG00000005054	Cstb	1.0876	0.511839	1.08738	0	0	Cstb
0	ENSMUSG00000021488	Nsd1	1.74298	0.820591	1.08682	0	0	Nsd1
0	ENSMUSG00000022884	Eif4a2	1.42981	0.673234	1.08664	0	0	Eif4a2
0	ENSMUSG00000029447	Cct6a	2.28297	1.07593	1.08534	0	0	Cct6a
0	ENSMUSG00000024097	Srsf7	5.04785	2.3823	1.08332	0	0	Srsf7
0	ENSMUSG00000018666	Cbx1	2.15799	1.01882	1.0828	0	0	Cbx1
0	ENSMUSG00000025362	Rps26	29.9918	14.1686	1.08187	0	0	Rps26
0	ENSMUSG00000028964	Park7	3.96156	1.87414	1.07984	0	0	Park7
0	ENSMUSG00000035227	Spcs2	2.58612	1.22385	1.07936	0	0	Spcs2
0	ENSMUSG00000021131	Erh	2.21433	1.04822	1.07892	0	0	Erh
0	ENSMUSG00000041453	Rpl21	33.8038	16.0172	1.07757	0	0	Rpl21
0	ENSMUSG00000039067	Psmd7	2.31289	1.09618	1.07721	0	0	Psmd7
0	ENSMUSG00000062647	Rpl7a	12.8698	6.10938	1.07489	0	0	Rpl7a
0	ENSMUSG00000028081	Rps3a1	42.367	20.118	1.07445	0	0	Rps3a1
0	ENSMUSG00000017404	Rpl19	38.5527	18.3455	1.07141	0	0	Rpl19
0	ENSMUSG00000028234	Rps20	54.5984	25.9909	1.07085	0	0	Rps20
0	ENSMUSG00000040407	Akap9	1.74344	0.830865	1.06925	0	0	Akap9
0	ENSMUSG00000032228	Tcf12	1.29513	0.617248	1.06917	0	0	Tcf12
0	ENSMUSG00000061477	Rps7	40.9164	19.508	1.06861	0	0	Rps7
0	ENSMUSG00000030432	Rpl28	37.8695	18.0706	1.06739	0	0	Rpl28
0	ENSMUSG00000006699	Cdc42	5.39594	2.57747	1.06592	0	0	Cdc42
0	ENSMUSG00000014226	Cacybp	2.17242	1.04027	1.06234	0	0	Cacybp
0	ENSMUSG00000030663	1110004F10Rik	1.95211	0.934832	1.06225	0	0	1110004F10Rik
0	ENSMUSG00000047945	Marcksl1	1.97592	0.947601	1.06017	0	0	Marcksl1
0	ENSMUSG00000032959	Pebp1	4.56476	2.18929	1.06008	0	0	Pebp1
0	ENSMUSG00000022119	Rbm26	1.47457	0.707814	1.05885	0	0	Rbm26
0	ENSMUSG00000046364	Rpl27a	36.9683	17.7741	1.05651	0	0	Rpl27a
0	ENSMUSG00000079641	Rpl39	29.6829	14.2894	1.05469	0	0	Rpl39
0	ENSMUSG00000038900	Rpl12	17.8404	8.60931	1.05118	0	0	Rpl12
0	ENSMUSG00000040824	Snrpd2	3.66955	1.77357	1.04894	0	0	Snrpd2
0	ENSMUSG00000025571	Tnrc6c	1.40787	0.682678	1.04424	0	0	Tnrc6c
0	ENSMUSG00000109324	Prmt1	1.8219	0.884014	1.0433	0	0	Prmt1
0	ENSMUSG00000018583	G3bp1	1.47635	0.716602	1.04279	0	0	G3bp1
0	ENSMUSG00000032002	Dcun1d5	1.2902	0.626279	1.04272	0	0	Dcun1d5
0	ENSMUSG00000006519	Cyba	2.84657	1.38178	1.0427	0	0	Cyba
0	ENSMUSG00000003429	Rps11	27.1075	13.162	1.04231	0	0	Rps11
0	ENSMUSG00000095687	Rnaset2a	1.19748	0.581849	1.04129	0	0	Rnaset2a
0	ENSMUSG00000009927	Rps25	13.9237	6.7657	1.04124	0	0	Rps25
0	ENSMUSG00000016458	Wt1	1.99731	0.971592	1.03964	0	0	Wt1
0	ENSMUSG00000034158	Lrrc58	1.06094	0.516148	1.03949	0	0	Lrrc58
0	ENSMUSG00000024048	Myl12a	2.75093	1.33855	1.03924	0	0	Myl12a
0	ENSMUSG00000019471	Cdc37	1.77458	0.863707	1.03887	0	0	Cdc37
0	ENSMUSG00000032518	Rpsa	38.8472	18.9113	1.03856	0	0	Rpsa
0	ENSMUSG00000002416	Ndufb2	1.59673	0.777678	1.03787	0	0	Ndufb2
0	ENSMUSG00000056612	Ppp1r14b	2.58758	1.26086	1.03719	0	0	Ppp1r14b
0	ENSMUSG00000029623	Pdap1	2.37496	1.15792	1.03637	0	0	Pdap1
0	ENSMUSG00000024608	Rps14	33.8095	16.5613	1.02961	0	0	Rps14
0	ENSMUSG00000107002	0610012G03Rik	1.38909	0.680996	1.02843	0	0	0610012G03Rik
0	ENSMUSG00000066037	Hnrnpr	2.097	1.02814	1.02828	0	0	Hnrnpr
0	ENSMUSG00000004264	Phb2	1.89728	0.93093	1.02719	0	0	Phb2
0	ENSMUSG00000022403	St13	1.78099	0.874207	1.02664	0	0	St13
0	ENSMUSG00000028790	Khdrbs1	1.98658	0.975628	1.02588	0	0	Khdrbs1
0	ENSMUSG00000067818	Myl9	2.15579	1.05885	1.02572	0	0	Myl9
0	ENSMUSG00000028618	Tmem59	2.56125	1.26019	1.0232	0	0	Tmem59
0	ENSMUSG00000000787	Ddx3x	2.33596	1.14961	1.02287	0	0	Ddx3x
0	ENSMUSG00000025290	Rps24	56.0231	27.5905	1.02185	0	0	Rps24
0	ENSMUSG00000024853	Sf3b2	2.59491	1.27896	1.02071	0	0	Sf3b2
0	ENSMUSG00000024425	Ndfip1	3.92046	1.93312	1.02009	0	0	Ndfip1
0	ENSMUSG00000042682	Selenok	4.2749	2.11228	1.01709	0	0	Selenok
0	ENSMUSG00000019782	Rwdd1	1.66894	0.825095	1.0163	0	0	Rwdd1
0	ENSMUSG00000062006	Rpl34	27.158	13.4469	1.01411	0	0	Rpl34
0	ENSMUSG00000058799	Nap1l1	3.54623	1.75798	1.01236	0	0	Nap1l1
0	ENSMUSG00000021537	Cetn3	1.85218	0.918849	1.01132	0	0	Cetn3
0	ENSMUSG00000007739	Cct4	2.28346	1.13344	1.01052	0	0	Cct4
0	ENSMUSG00000020402	Vdac1	1.87744	0.931944	1.01045	0	0	Vdac1
0	ENSMUSG00000024194	Cuta	1.29928	0.645322	1.00962	0	0	Cuta
0	ENSMUSG00000063316	Rpl27	18.7164	9.30212	1.00867	0	0	Rpl27
0	ENSMUSG00000021660	Btf3	10.811	5.37836	1.00726	0	0	Btf3
0	ENSMUSG00000028745	Capzb	1.33313	0.663427	1.00681	0	0	Capzb
0	ENSMUSG00000022205	Sub1	6.48566	3.23284	1.00445	0	0	Sub1
0	ENSMUSG00000053907	Mat2a	1.80313	0.89914	1.00388	0	0	Mat2a
0	ENSMUSG00000073702	Rpl31	8.74027	4.3593	1.00358	0	0	Rpl31
0	ENSMUSG00000057863	Rpl36	20.7459	10.4323	0.991768	0	0	Rpl36
0	ENSMUSG00000021218	Gdi2	2.09739	1.0554	0.990807	0	0	Gdi2
0	ENSMUSG00000023106	Denr	1.22285	0.615862	0.989566	0	0	Denr
0	ENSMUSG00000045983	Eif4g1	1.5638	0.788403	0.988049	0	0	Eif4g1
0	ENSMUSG00000039615	Stub1	1.71619	0.866187	0.98646	0	0	Stub1
0	ENSMUSG00000033940	Brk1	2.31408	1.16895	0.98523	0	0	Brk1
0	ENSMUSG00000029918	Mrps33	1.56536	0.792077	0.982778	0	0	Mrps33
0	ENSMUSG00000025465	Echs1	1.16027	0.587156	0.982647	0	0	Echs1
0	ENSMUSG00000001833	Septin7	4.1997	2.12861	0.980377	0	0	Septin7
0	ENSMUSG00000026021	Sumo1	2.49206	1.26311	0.980358	0	0	Sumo1
0	ENSMUSG00000063229	Ldha	2.29216	1.16327	0.978522	0	0	Ldha
0	ENSMUSG00000030057	Cnbp	2.95636	1.50335	0.97564	0	0	Cnbp
0	ENSMUSG00000032399	Rpl4	8.08046	4.11603	0.973183	0	0	Rpl4
0	ENSMUSG00000029328	Hnrnpdl	2.99024	1.52575	0.970741	0	0	Hnrnpdl
0	ENSMUSG00000061983	Rps12	29.1457	14.8946	0.968497	0	0	Rps12
0	ENSMUSG00000049517	Rps23	39.7156	20.3067	0.967749	0	0	Rps23
0	ENSMUSG00000027170	Eif3m	2.57502	1.317	0.967328	0	0	Eif3m
0	ENSMUSG00000067288	Rps28	21.7936	11.1465	0.967321	0	0	Rps28
0	ENSMUSG00000032249	Anp32a	1.80374	0.923076	0.966469	0	0	Anp32a
0	ENSMUSG00000015733	Capza2	1.75094	0.90134	0.957986	0	0	Capza2
0	ENSMUSG00000028798	Eif3i	3.2991	1.69971	0.956786	0	0	Eif3i
0	ENSMUSG00000018326	Ywhab	2.46383	1.27035	0.955674	0	0	Ywhab
0	ENSMUSG00000052146	Rps10	20.8447	10.7779	0.951597	0	0	Rps10
0	ENSMUSG00000063450	Syne2	1.99102	1.03067	0.949924	0	0	Syne2
0	ENSMUSG00000006057	Atp5g1	4.42205	2.29278	0.94762	0	0	Atp5g1
0	ENSMUSG00000071076	Jund	17.942	9.30404	0.947414	0	0	Jund
0	ENSMUSG00000022890	Atp5j	5.35042	2.77475	0.947293	0	0	Atp5j
0	ENSMUSG00000003038	Hmgn2	5.31442	2.75644	0.947104	0	0	Hmgn2
0	ENSMUSG00000005656	Snx6	1.83041	0.950271	0.945754	0	0	Snx6
0	ENSMUSG00000007850	Hnrnph1	2.71409	1.40934	0.945456	0	0	Hnrnph1
0	ENSMUSG00000028759	Hp1bp3	2.14931	1.11787	0.943122	0	0	Hp1bp3
0	ENSMUSG00000007892	Rplp1	42.5289	22.149	0.941199	0	0	Rplp1
0	ENSMUSG00000055065	Ddx17	1.87146	0.97545	0.940022	0	0	Ddx17
0	ENSMUSG00000057322	Rpl38	17.4892	9.15125	0.934421	0	0	Rpl38
0	ENSMUSG00000020612	Prkar1a	2.32726	1.21943	0.932417	0	0	Prkar1a
0	ENSMUSG00000060938	Rpl26	29.1089	15.2788	0.929928	0	0	Rpl26
0	ENSMUSG00000026234	Ncl	7.50297	3.94071	0.929008	0	0	Ncl
0	ENSMUSG00000028478	Clta	3.76176	1.97719	0.92796	0	0	Clta
0	ENSMUSG00000002265	Peg3	3.7003	1.94788	0.925739	0	0	Peg3
0	ENSMUSG00000076431	Sox4	2.98309	1.57083	0.925281	0	0	Sox4
0	ENSMUSG00000060143	Gm10076	7.26533	3.82746	0.92464	0	0	Gm10076
0	ENSMUSG00000000184	Ccnd2	3.70813	1.95901	0.920567	0	0	Ccnd2
0	ENSMUSG00000030647	Ndufc2	2.96433	1.56969	0.917225	0	0	Ndufc2
0	ENSMUSG00000028936	Rpl22	14.7366	7.80706	0.916552	0	0	Rpl22
0	ENSMUSG00000029538	Srsf9	1.77769	0.942657	0.915202	0	0	Srsf9
0	ENSMUSG00000028495	Rps6	17.3529	9.21436	0.913225	0	0	Rps6
0	ENSMUSG00000006941	Eif1b	1.91421	1.01651	0.913126	0	0	Eif1b
0	ENSMUSG00000031447	Lamp1	2.6563	1.41318	0.910475	0	0	Lamp1
0	ENSMUSG00000060073	Psma3	4.03404	2.15644	0.903576	0	0	Psma3
0	ENSMUSG00000045128	Rpl18a	37.3103	19.9539	0.902904	0	0	Rpl18a
0	ENSMUSG00000030744	Rps3	29.7878	15.9444	0.901672	0	0	Rps3
0	ENSMUSG00000026864	Hspa5	7.74256	4.1462	0.90102	0	0	Hspa5
0	ENSMUSG00000061787	Rps17	11.9358	6.41497	0.895786	0	0	Rps17
0	ENSMUSG00000026238	Ptma	44.2798	23.8376	0.893411	0	0	Ptma
0	ENSMUSG00000029629	Phf14	1.51354	0.816408	0.890567	0	0	Phf14
0	ENSMUSG00000023089	Ndufa5	1.97212	1.06467	0.889342	0	0	Ndufa5
0	ENSMUSG00000037563	Rps16	34.8317	18.8117	0.888769	0	0	Rps16
0	ENSMUSG00000033307	Mif	4.58867	2.48092	0.8872	0	0	Mif
0	ENSMUSG00000020018	Snrpf	2.69153	1.45549	0.886922	0	0	Snrpf
0	ENSMUSG00000074884	Serf2	7.06358	3.82057	0.886613	0	0	Serf2
0	ENSMUSG00000020859	Spag9	1.87604	1.01725	0.883016	0	0	Spag9
0	ENSMUSG00000031229	Atrx	3.06657	1.66573	0.880469	0	0	Atrx
0	ENSMUSG00000029622	Arpc1b	2.20578	1.20043	0.877738	0	0	Arpc1b
0	ENSMUSG00000033004	Mycbp2	1.66402	0.905703	0.877567	0	0	Mycbp2
0	ENSMUSG00000073676	Hspe1	4.1989	2.2863	0.876998	0	0	Hspe1
0	ENSMUSG00000030795	Fus	3.48388	1.89822	0.876046	0	0	Fus
0	ENSMUSG00000020372	Rack1	17.7946	9.70178	0.875118	0	0	Rack1
0	ENSMUSG00000028138	Adh5	1.46288	0.799484	0.871669	0	0	Adh5
0	ENSMUSG00000024576	Csnk1a1	3.97442	2.17313	0.870974	0	0	Csnk1a1
0	ENSMUSG00000027433	Xrn2	1.66491	0.911554	0.869042	0	0	Xrn2
0	ENSMUSG00000029390	Tmed2	3.11323	1.70476	0.868843	0	0	Tmed2
0	ENSMUSG00000045193	Cirbp	2.59928	1.42334	0.868827	0	0	Cirbp
0	ENSMUSG00000071072	Ptges3	2.92151	1.60438	0.864696	0	0	Ptges3
0	ENSMUSG00000024991	Eif3a	2.99198	1.64339	0.864429	0	0	Eif3a
0	ENSMUSG00000076432	Ywhaq	2.61447	1.43868	0.861772	0	0	Ywhaq
0	ENSMUSG00000036478	Btg1	3.91267	2.15773	0.85864	0	0	Btg1
0	ENSMUSG00000022010	Tsc22d1	6.56287	3.62492	0.856379	0	0	Tsc22d1
0	ENSMUSG00000020849	Ywhae	3.56638	1.97147	0.855186	0	0	Ywhae
0	ENSMUSG00000053565	Eif3k	4.83214	2.67238	0.854538	0	0	Eif3k
0	ENSMUSG00000036199	Ndufa13	3.1552	1.75195	0.848768	0	0	Ndufa13
0	ENSMUSG00000018286	Psmb6	3.47552	1.93493	0.844946	0	0	Psmb6
0	ENSMUSG00000067274	Rplp0	50.5078	28.1356	0.844111	0	0	Rplp0
0	ENSMUSG00000001472	Tcf25	1.77315	0.988257	0.843354	0	0	Tcf25
0	ENSMUSG00000022956	Atp5o	3.4131	1.91164	0.836268	0	0	Atp5o
0	ENSMUSG00000028034	Fubp1	2.20273	1.23422	0.835697	0	0	Fubp1
0	ENSMUSG00000060126	Tpt1	71.2086	39.9507	0.833831	0	0	Tpt1
0	ENSMUSG00000029642	Polr1d	2.27705	1.28266	0.828025	0	0	Polr1d
0	ENSMUSG00000093674	Rpl41	37.7677	21.3118	0.8255	0	0	Rpl41
0	ENSMUSG00000029580	Actb	44.3807	25.0806	0.823362	0	0	Actb
0	ENSMUSG00000063480	Snu13	2.6688	1.50951	0.822111	0	0	Snu13
0	ENSMUSG00000063457	Rps15	8.37793	4.75467	0.817248	0	0	Rps15
0	ENSMUSG00000003970	Rpl8	37.3738	21.2623	0.813734	0	0	Rpl8
0	ENSMUSG00000058546	Rpl23a	5.84567	3.33268	0.810687	0	0	Rpl23a
0	ENSMUSG00000026385	Dbi	1.92479	1.09905	0.808442	0	0	Dbi
0	ENSMUSG00000024953	Prdx5	2.97264	1.69783	0.808051	0	0	Prdx5
0	ENSMUSG00000046229	Scand1	2.0163	1.15407	0.804983	0	0	Scand1
0	ENSMUSG00000016252	Atp5e	5.58575	3.21449	0.79716	0	0	Atp5e
0	ENSMUSG00000028788	Ptp4a2	2.51441	1.44831	0.795854	0	0	Ptp4a2
0	ENSMUSG00000029649	Pomp	2.43256	1.40666	0.7902	0	0	Pomp
0	ENSMUSG00000059005	Hnrnpa3	7.16469	4.14575	0.78927	0	0	Hnrnpa3
0	ENSMUSG00000116656	Gm49708	2.59133	1.49974	0.788977	0	0	Gm49708
0	ENSMUSG00000062825	Actg1	16.7042	9.70658	0.783176	0	0	Actg1
0	ENSMUSG00000014769	Psmb1	3.85344	2.24796	0.777529	0	0	Psmb1
0	ENSMUSG00000010376	Nedd8	3.6076	2.10612	0.77645	0	0	Nedd8
0	ENSMUSG00000022234	Cct5	2.29347	1.34104	0.774181	0	0	Cct5
0	ENSMUSG00000022285	Ywhaz	2.73259	1.59798	0.774021	0	0	Ywhaz
0	ENSMUSG00000020267	Hint1	8.21401	4.8114	0.771631	0	0	Hint1
0	ENSMUSG00000031807	Pgls	2.31972	1.36454	0.765531	0	0	Pgls
0	ENSMUSG00000026511	Srp9	2.31982	1.36798	0.761965	0	0	Srp9
0	ENSMUSG00000034892	Rps29	34.1816	20.2425	0.755829	0	0	Rps29
0	ENSMUSG00000066551	Hmgb1	16.4488	9.79138	0.748402	0	0	Hmgb1
0	ENSMUSG00000025428	Atp5a1	3.54738	2.11202	0.748131	0	0	Atp5a1
0	ENSMUSG00000025980	Hspd1	2.25211	1.34265	0.746194	0	0	Hspd1
0	ENSMUSG00000028692	Akr1a1	2.58145	1.54087	0.744439	0	0	Akr1a1
0	ENSMUSG00000038274	Fau	29.8296	17.8066	0.744332	0	0	Fau
0	ENSMUSG00000028410	Dnaja1	5.27243	3.14736	0.744326	0	0	Dnaja1
0	ENSMUSG00000042043	Tbca	2.44893	1.46327	0.742954	0	0	Tbca
0	ENSMUSG00000057278	Snrpg	4.82941	2.89743	0.737071	0	0	Snrpg
0	ENSMUSG00000020738	Sumo2	6.50443	3.90305	0.736823	0	0	Sumo2
0	ENSMUSG00000031059	Ndufb11	4.02822	2.43616	0.725531	0	0	Ndufb11
0	ENSMUSG00000001025	S100a6	2.91075	1.76326	0.72315	0	0	S100a6
0	ENSMUSG00000062997	Rpl35	16.3025	9.90332	0.719113	0	0	Rpl35
0	ENSMUSG00000004207	Psap	2.13409	1.29974	0.715391	0	0	Psap
0	ENSMUSG00000015932	Dstn	3.59642	2.1972	0.710894	0	0	Dstn
0	ENSMUSG00000027907	S100a11	6.79274	4.15991	0.70744	0	0	S100a11
0	ENSMUSG00000037601	Nme1	1.9731	1.20986	0.705626	0	0	Nme1
0	ENSMUSG00000036781	Rps27l	3.34302	2.05193	0.704166	0	0	Rps27l
0	ENSMUSG00000032050	Rdx	2.61041	1.60274	0.703741	0	0	Rdx
0	ENSMUSG00000001794	Capns1	1.83816	1.13167	0.699805	0	0	Capns1
0	ENSMUSG00000015937	Macroh2a1	2.15127	1.32504	0.699146	0	0	Macroh2a1
0	ENSMUSG00000021546	Hnrnpk	4.87187	3.00114	0.698965	0	0	Hnrnpk
0	ENSMUSG00000025508	Rplp2	18.8544	11.6327	0.696713	0	0	Rplp2
0	ENSMUSG00000079523	Tmsb10	10.5577	6.59333	0.679215	0	0	Tmsb10
0	ENSMUSG00000093904	Tomm20	2.98227	1.87691	0.668054	0	0	Tomm20
0	ENSMUSG00000025268	Maged2	7.18279	4.52241	0.667453	0	0	Maged2
0	ENSMUSG00000041126	H2az2	4.10921	2.59538	0.662916	0	0	H2az2
0	ENSMUSG00000006304	Arpc2	2.55085	1.6126	0.661587	0	0	Arpc2
0	ENSMUSG00000056201	Cfl1	7.22328	4.5755	0.658724	0	0	Cfl1
0	ENSMUSG00000031818	Cox4i1	8.43832	5.34979	0.657475	0	0	Cox4i1
0	ENSMUSG00000030417	Pdcd5	2.44335	1.55395	0.652917	0	0	Pdcd5
0	ENSMUSG00000061904	Slc25a3	4.48149	2.87874	0.638541	0	0	Slc25a3
0	ENSMUSG00000017778	Cox7c	6.83034	4.39275	0.636835	0	0	Cox7c
0	ENSMUSG00000016559	H3f3b	37.77	24.3808	0.631495	0	0	H3f3b
0	ENSMUSG00000034994	Eef2	5.08956	3.32328	0.614935	0	0	Eef2
0	ENSMUSG00000059796	Eif4a1	5.24973	3.43766	0.610816	0	0	Eif4a1
0	ENSMUSG00000092341	Malat1	185.987	122.338	0.604327	0	0	Malat1
0	ENSMUSG00000086503	Xist	10.869	7.23731	0.58669	0	0	Xist
0	ENSMUSG00000034024	Cct2	2.28538	1.54282	0.566863	0	0	Cct2
0	ENSMUSG00000015656	Hspa8	9.02986	6.12326	0.560404	0	0	Hspa8
0	ENSMUSG00000070493	Chchd2	11.2835	8.08911	0.480158	0	0	Chchd2
0	ENSMUSG00000028843	Sh3bgrl3	1.47833	1.08512	0.446115	0	0	Sh3bgrl3
0	ENSMUSG00000036880	Acaa2	2.27803	1.68729	0.433077	0	0	Acaa2
0	ENSMUSG00000021796	Bmpr1a	0.716466	0.221989	1.69041	9.82539e-308	3.20052e-303	Bmpr1a
0	ENSMUSG00000036323	Srp72	1.31231	0.633761	1.05009	1.51153e-307	4.92365e-303	Srp72
0	ENSMUSG00000014504	Srp19	1.27308	0.580071	1.13403	5.19325e-307	1.69165e-302	Srp19
0	ENSMUSG00000038650	Rnh1	1.2753	0.642678	0.988671	6.51095e-307	2.12088e-302	Rnh1
0	ENSMUSG00000024248	Cox7a2l	2.93371	1.78828	0.71415	1.74731e-306	5.69168e-302	Cox7a2l
0	ENSMUSG00000026374	Tsn	2.56052	1.46589	0.804662	1.95283e-306	6.36115e-302	Tsn
0	ENSMUSG00000030706	Mrpl48	0.965479	0.408236	1.24184	4.01462e-306	1.30772e-301	Mrpl48
0	ENSMUSG00000049751	Rpl36al	3.26019	1.98244	0.717677	4.82083e-306	1.57034e-301	Rpl36al
0	ENSMUSG00000028822	Tmem50a	1.67112	0.779036	1.10106	1.13796e-305	3.70678e-301	Tmem50a
0	ENSMUSG00000032038	St3gal4	0.714975	0.191142	1.90325	1.93427e-305	6.3007e-301	St3gal4
0	ENSMUSG00000071337	Tia1	1.07533	0.468363	1.19907	4.3197e-305	1.4071e-300	Tia1
0	ENSMUSG00000003955	Fam162a	1.11231	0.56601	0.974662	2.24474e-304	7.312e-300	Fam162a
0	ENSMUSG00000022800	Fyttd1	0.959935	0.453282	1.08253	4.7213e-304	1.53792e-299	Fyttd1
0	ENSMUSG00000011752	Pgam1	1.36896	0.754465	0.85955	3.90213e-303	1.27108e-298	Pgam1
0	ENSMUSG00000027430	Dtd1	0.677466	0.215776	1.65061	7.63136e-303	2.48584e-298	Dtd1
0	ENSMUSG00000019841	Rev3l	1.23895	0.551903	1.16663	3.20513e-302	1.04404e-297	Rev3l
0	ENSMUSG00000014980	Tsen15	0.727117	0.235147	1.62862	8.18324e-302	2.66561e-297	Tsen15
0	ENSMUSG00000029467	Atp2a2	1.57398	0.759804	1.05072	8.37868e-302	2.72927e-297	Atp2a2
0	ENSMUSG00000026260	Ndufa10	1.41571	0.699859	1.01639	2.8056e-301	9.13897e-297	Ndufa10
0	ENSMUSG00000029840	Mtpn	1.16729	0.5355	1.1242	3.60744e-301	1.17509e-296	Mtpn
0	ENSMUSG00000022774	Ncbp2	0.813976	0.321176	1.34162	8.13707e-301	2.65057e-296	Ncbp2
0	ENSMUSG00000055322	Tns1	0.757669	0.25371	1.57839	1.11345e-300	3.62696e-296	Tns1
0	ENSMUSG00000020265	Sumo3	1.20845	0.617885	0.967746	2.54087e-300	8.27662e-296	Sumo3
0	ENSMUSG00000006299	Aamp	1.22077	0.599667	1.02555	2.83622e-300	9.23869e-296	Aamp
0	ENSMUSG00000066324	Bpnt2	0.890604	0.344479	1.37037	3.61764e-300	1.17841e-295	Bpnt2
0	ENSMUSG00000001105	Ift20	1.85992	0.927234	1.00424	6.94458e-300	2.26213e-295	Ift20
0	ENSMUSG00000026399	Cd55	1.08045	0.354668	1.60708	7.01154e-300	2.28394e-295	Cd55
0	ENSMUSG00000028760	Eif4g3	0.958632	0.415303	1.20681	1.67336e-299	5.45079e-295	Eif4g3
0	ENSMUSG00000034345	Gtf2h5	1.90486	1.01745	0.904722	6.59059e-299	2.14682e-294	Gtf2h5
0	ENSMUSG00000030096	Slc6a6	0.849396	0.343499	1.30613	6.78827e-299	2.21121e-294	Slc6a6
0	ENSMUSG00000044864	Ankrd50	0.714645	0.235999	1.59845	8.00732e-299	2.6083e-294	Ankrd50
0	ENSMUSG00000026970	Rbms1	1.05774	0.486659	1.12001	2.12751e-298	6.93017e-294	Rbms1
0	ENSMUSG00000031490	Eif4ebp1	1.0614	0.473314	1.1651	2.18812e-298	7.12759e-294	Eif4ebp1
0	ENSMUSG00000062981	Mrpl42	0.913711	0.394384	1.21214	2.94856e-298	9.60463e-294	Mrpl42
0	ENSMUSG00000032525	Nktr	2.19474	1.2808	0.777	3.4348e-298	1.11885e-293	Nktr
0	ENSMUSG00000027937	Jtb	0.936765	0.410998	1.18855	1.30336e-297	4.24555e-293	Jtb
0	ENSMUSG00000040151	Hs2st1	0.666442	0.202177	1.72086	2.38091e-297	7.75558e-293	Hs2st1
0	ENSMUSG00000063882	Uqcrh	6.08939	3.95268	0.623468	2.50372e-297	8.15561e-293	Uqcrh
0	ENSMUSG00000018446	C1qbp	1.10212	0.571073	0.948537	3.15246e-297	1.02688e-292	C1qbp
0	ENSMUSG00000020964	Sel1l	0.767838	0.280753	1.4515	3.57511e-297	1.16456e-292	Sel1l
0	ENSMUSG00000035621	Midn	1.03046	0.434417	1.24613	3.99698e-297	1.30198e-292	Midn
0	ENSMUSG00000036667	Tcaf1	0.657079	0.203022	1.69443	5.51934e-297	1.79787e-292	Tcaf1
0	ENSMUSG00000058833	Rex1bd	1.19526	0.54205	1.14082	9.04025e-297	2.94477e-292	Rex1bd
0	ENSMUSG00000052428	Tmco1	1.01405	0.392306	1.37007	2.40258e-296	7.82615e-292	Tmco1
0	ENSMUSG00000024639	Gnaq	0.719883	0.263905	1.44774	6.75687e-296	2.20098e-291	Gnaq
0	ENSMUSG00000004631	Sgce	0.627622	0.193569	1.69704	8.94866e-296	2.91494e-291	Sgce
0	ENSMUSG00000039477	Tnrc18	0.778052	0.301177	1.36925	1.28318e-295	4.17984e-291	Tnrc18
0	ENSMUSG00000003531	Dgcr6	0.842499	0.385986	1.12613	1.53434e-295	4.99795e-291	Dgcr6
0	ENSMUSG00000022337	Emc2	0.912543	0.367934	1.31045	1.5474e-295	5.04051e-291	Emc2
0	ENSMUSG00000031231	Cox7b	2.9649	1.7166	0.788432	2.80865e-295	9.14888e-291	Cox7b
0	ENSMUSG00000006395	Hyi	0.759046	0.278177	1.44818	9.95942e-295	3.24418e-290	Hyi
0	ENSMUSG00000007817	Zmiz1	0.702521	0.237133	1.56684	1.43516e-294	4.67488e-290	Zmiz1
0	ENSMUSG00000022812	Gsk3b	1.70312	0.889135	0.937705	1.47536e-294	4.80584e-290	Gsk3b
0	ENSMUSG00000030102	Itpr1	0.855938	0.386932	1.14543	2.61428e-294	8.51575e-290	Itpr1
0	ENSMUSG00000026615	Eprs	2.39249	1.27519	0.907795	3.96951e-294	1.29303e-289	Eprs
0	ENSMUSG00000029064	Gnb1	1.77715	1.00996	0.815258	7.59464e-294	2.47388e-289	Gnb1
0	ENSMUSG00000030890	Ilk	1.00185	0.401351	1.31973	9.60247e-294	3.12791e-289	Ilk
0	ENSMUSG00000008140	Emc10	1.49085	0.70856	1.07317	3.30805e-293	1.07757e-288	Emc10
0	ENSMUSG00000030588	Yif1b	0.761198	0.265245	1.52095	3.70282e-293	1.20616e-288	Yif1b
0	ENSMUSG00000027878	Notch2	0.903278	0.316186	1.5144	7.26157e-293	2.36538e-288	Notch2
0	ENSMUSG00000002731	Prkra	0.586179	0.164424	1.83392	9.19261e-293	2.9944e-288	Prkra
0	ENSMUSG00000028576	Ift74	0.643923	0.195301	1.72119	1.16773e-292	3.80376e-288	Ift74
0	ENSMUSG00000032449	Slc25a36	0.840494	0.340032	1.30557	1.91227e-292	6.22902e-288	Slc25a36
0	ENSMUSG00000032757	Bet1	0.713116	0.263588	1.43585	2.17695e-292	7.09121e-288	Bet1
0	ENSMUSG00000015536	Mocs2	0.823736	0.314675	1.38832	2.40894e-292	7.84687e-288	Mocs2
0	ENSMUSG00000022751	Nit2	0.761551	0.297731	1.35493	3.3005e-292	1.0751e-287	Nit2
0	ENSMUSG00000033701	Acbd6	1.12777	0.587233	0.941467	5.27745e-292	1.71908e-287	Acbd6
0	ENSMUSG00000031848	Lsm4	2.12321	1.27022	0.74117	2.28057e-291	7.42873e-287	Lsm4
0	ENSMUSG00000062619	2310039H08Rik	0.783101	0.282123	1.47287	7.83229e-291	2.55129e-286	2310039H08Rik
0	ENSMUSG00000070923	Klhl9	0.725501	0.265633	1.44954	1.60029e-290	5.21279e-286	Klhl9
0	ENSMUSG00000005610	Eif4g2	4.47613	2.83269	0.660078	4.92579e-290	1.60453e-285	Eif4g2
0	ENSMUSG00000028608	Czib	0.639296	0.218731	1.54733	5.06091e-290	1.64854e-285	Czib
0	ENSMUSG00000002844	Adprh	0.767131	0.303245	1.33899	5.72375e-290	1.86445e-285	Adprh
0	ENSMUSG00000028719	Cmpk1	1.20979	0.544128	1.15273	1.04461e-289	3.4027e-285	Cmpk1
0	ENSMUSG00000009013	Dynll1	7.5576	4.91134	0.621812	1.52738e-289	4.97527e-285	Dynll1
0	ENSMUSG00000022817	Itgb5	0.681771	0.228498	1.57711	1.78628e-289	5.81863e-285	Itgb5
0	ENSMUSG00000087365	C430049B03Rik	0.952032	0.407068	1.22574	2.24053e-289	7.29829e-285	C430049B03Rik
0	ENSMUSG00000023456	Tpi1	1.6507	0.95123	0.795208	2.25502e-289	7.34551e-285	Tpi1
0	ENSMUSG00000062867	Impdh2	1.06467	0.477733	1.15613	3.81256e-289	1.2419e-284	Impdh2
0	ENSMUSG00000020149	Rab1a	1.00692	0.42962	1.22881	1.88903e-288	6.15333e-284	Rab1a
0	ENSMUSG00000038718	Pbx3	1.09253	0.386985	1.49732	2.82945e-288	9.21666e-284	Pbx3
0	ENSMUSG00000034269	Setd5	1.01036	0.410939	1.29787	2.95267e-288	9.61801e-284	Setd5
0	ENSMUSG00000038127	Ccdc50	0.875811	0.392888	1.1565	4.55919e-288	1.48511e-283	Ccdc50
0	ENSMUSG00000030782	Tgfb1i1	0.785243	0.305965	1.35977	7.32679e-288	2.38663e-283	Tgfb1i1
0	ENSMUSG00000037772	Mrpl23	1.30324	0.686299	0.925196	9.31477e-288	3.03419e-283	Mrpl23
0	ENSMUSG00000034932	Mrpl54	1.2435	0.705497	0.817693	1.53297e-287	4.99351e-283	Mrpl54
0	ENSMUSG00000020846	Rflnb	0.678922	0.23425	1.5352	4.4128e-287	1.43742e-282	Rflnb
0	ENSMUSG00000005371	Fbxo11	0.796572	0.312925	1.34799	6.6125e-287	2.15396e-282	Fbxo11
0	ENSMUSG00000000149	Gna12	0.656261	0.219783	1.57819	6.66048e-287	2.16959e-282	Gna12
0	ENSMUSG00000029571	Tmem106b	0.742429	0.256163	1.53519	1.19272e-286	3.88516e-282	Tmem106b
0	ENSMUSG00000000001	Gnai3	1.30936	0.665692	0.975941	1.24547e-286	4.057e-282	Gnai3
0	ENSMUSG00000021767	Kat6b	0.656075	0.209232	1.64876	2.48879e-286	8.10699e-282	Kat6b
0	ENSMUSG00000021944	Gata4	0.843031	0.340566	1.30765	2.90413e-286	9.4599e-282	Gata4
0	ENSMUSG00000059355	Wdr83os	1.13287	0.524784	1.11019	3.41857e-286	1.11357e-281	Wdr83os
0	ENSMUSG00000071547	Nt5dc2	0.601592	0.215902	1.47841	1.63448e-285	5.32415e-281	Nt5dc2
0	ENSMUSG00000035215	Lsm7	1.40385	0.701925	0.999996	1.89574e-285	6.17519e-281	Lsm7
0	ENSMUSG00000006095	Tbcb	1.2174	0.676851	0.846897	1.01962e-284	3.32131e-280	Tbcb
0	ENSMUSG00000021493	Pdlim7	0.619308	0.190745	1.69901	1.10081e-284	3.58577e-280	Pdlim7
0	ENSMUSG00000036093	Arl5a	0.715784	0.247152	1.53413	1.11413e-284	3.62917e-280	Arl5a
0	ENSMUSG00000044442	N6amt1	0.633779	0.213805	1.56768	1.46851e-284	4.78351e-280	N6amt1
0	ENSMUSG00000118664	Tusc3	1.1101	0.459688	1.27196	1.78502e-284	5.81453e-280	Tusc3
0	ENSMUSG00000051495	Irf2bp2	0.981352	0.416565	1.23623	1.80961e-284	5.89463e-280	Irf2bp2
0	ENSMUSG00000034525	Ice1	0.653377	0.235924	1.46959	3.48759e-284	1.13605e-279	Ice1
0	ENSMUSG00000041895	Wipi1	1.02035	0.395449	1.3675	4.15521e-284	1.35352e-279	Wipi1
0	ENSMUSG00000020368	Canx	2.40059	1.40121	0.776713	1.26928e-283	4.13456e-279	Canx
0	ENSMUSG00000000568	Hnrnpd	3.42997	2.10873	0.70182	1.41012e-283	4.59331e-279	Hnrnpd
0	ENSMUSG00000030652	Coq7	0.850149	0.38385	1.14717	3.16749e-283	1.03178e-278	Coq7
0	ENSMUSG00000024346	Pfdn1	1.40903	0.806275	0.805355	4.84006e-283	1.5766e-278	Pfdn1
0	ENSMUSG00000030447	Cyfip1	0.873151	0.390209	1.16198	6.31294e-283	2.05638e-278	Cyfip1
0	ENSMUSG00000038416	Cdc16	0.669447	0.220961	1.59918	1.07525e-282	3.50252e-278	Cdc16
0	ENSMUSG00000017485	Top2b	1.92308	1.01792	0.917797	2.3842e-282	7.7663e-278	Top2b
0	ENSMUSG00000028743	Akr7a5	0.923145	0.438671	1.07342	3.45199e-282	1.12445e-277	Akr7a5
0	ENSMUSG00000051579	Tceal8	1.56739	0.739962	1.08285	3.97999e-282	1.29644e-277	Tceal8
0	ENSMUSG00000068882	Ssb	3.21082	2.08672	0.621708	1.20561e-281	3.92717e-277	Ssb
0	ENSMUSG00000050017	Pitpnb	0.870364	0.359243	1.27666	2.66901e-281	8.69405e-277	Pitpnb
0	ENSMUSG00000051695	Pcbp1	2.08356	1.16499	0.838737	4.21334e-281	1.37245e-276	Pcbp1
0	ENSMUSG00000025544	Tm9sf2	1.29096	0.722042	0.838285	1.086e-280	3.53754e-276	Tm9sf2
0	ENSMUSG00000018395	Kif3a	0.701291	0.279132	1.32906	4.49821e-280	1.46525e-275	Kif3a
0	ENSMUSG00000067847	Romo1	1.86417	1.13486	0.716015	2.27991e-279	7.42658e-275	Romo1
0	ENSMUSG00000036371	Serbp1	5.42567	3.61484	0.58587	2.93203e-279	9.5508e-275	Serbp1
0	ENSMUSG00000020840	Blmh	0.87652	0.354942	1.3042	7.87397e-278	2.56487e-273	Blmh
0	ENSMUSG00000040760	Appl1	0.66227	0.24827	1.41551	8.0738e-278	2.62996e-273	Appl1
0	ENSMUSG00000028398	Dmac1	0.774598	0.305635	1.34164	8.83421e-278	2.87766e-273	Dmac1
0	ENSMUSG00000078784	Rbis	1.39925	0.743277	0.912683	3.04457e-277	9.91738e-273	Rbis
0	ENSMUSG00000022965	Ifngr2	0.996372	0.41431	1.26597	5.56114e-277	1.81148e-272	Ifngr2
0	ENSMUSG00000056941	Commd7	0.702153	0.264489	1.40858	8.13165e-277	2.6488e-272	Commd7
0	ENSMUSG00000019802	Sec63	0.930491	0.410128	1.18192	1.21906e-276	3.97098e-272	Sec63
0	ENSMUSG00000021774	Ube2e1	0.830224	0.394857	1.07217	1.46348e-276	4.76714e-272	Ube2e1
0	ENSMUSG00000050552	Lamtor4	1.12151	0.631173	0.829333	2.99158e-276	9.74477e-272	Lamtor4
0	ENSMUSG00000038872	Zfhx3	0.704145	0.270888	1.37817	4.71502e-276	1.53587e-271	Zfhx3
0	ENSMUSG00000021109	Hif1a	1.09228	0.572276	0.932554	2.22203e-275	7.23804e-271	Hif1a
0	ENSMUSG00000026074	Map4k4	1.43668	0.85815	0.743432	2.42039e-275	7.88417e-271	Map4k4
0	ENSMUSG00000001016	Ilf2	1.25168	0.581593	1.10578	4.97264e-275	1.61979e-270	Ilf2
0	ENSMUSG00000027303	Ptpra	1.00932	0.411597	1.29408	1.11758e-274	3.6404e-270	Ptpra
0	ENSMUSG00000028070	Naxe	0.653433	0.225921	1.53222	1.51022e-274	4.91939e-270	Naxe
0	ENSMUSG00000021578	Ccdc127	0.736234	0.268875	1.45323	2.05036e-274	6.67883e-270	Ccdc127
0	ENSMUSG00000029270	Dipk1a	0.607674	0.185785	1.70966	2.21052e-274	7.20056e-270	Dipk1a
0	ENSMUSG00000028412	Slc44a1	0.703629	0.238559	1.56047	3.13621e-274	1.02159e-269	Slc44a1
0	ENSMUSG00000055436	Srsf11	2.62696	1.56127	0.750679	5.96881e-274	1.94428e-269	Srsf11
0	ENSMUSG00000030082	Sec61a1	0.889899	0.353822	1.33062	7.44963e-274	2.42664e-269	Sec61a1
0	ENSMUSG00000021520	Uqcrb	3.25158	2.07108	0.650758	1.14236e-273	3.72112e-269	Uqcrb
0	ENSMUSG00000000295	Hddc2	0.725463	0.279958	1.3737	3.05466e-273	9.95025e-269	Hddc2
0	ENSMUSG00000036402	Gng12	0.673545	0.227617	1.56516	6.77987e-273	2.20847e-268	Gng12
0	ENSMUSG00000060002	Chpt1	0.61657	0.218107	1.49923	1.03844e-272	3.38261e-268	Chpt1
0	ENSMUSG00000031532	Saraf	0.848077	0.364785	1.21715	1.83348e-272	5.97239e-268	Saraf
0	ENSMUSG00000051234	Rnf7	1.9654	1.21253	0.696806	5.90169e-272	1.92242e-267	Rnf7
0	ENSMUSG00000028837	Psmb2	2.34852	1.44533	0.70036	8.36734e-272	2.72558e-267	Psmb2
0	ENSMUSG00000030870	Ubfd1	0.615357	0.225416	1.44883	1.20362e-271	3.92066e-267	Ubfd1
0	ENSMUSG00000068290	Ddrgk1	1.34964	0.655257	1.04244	3.94152e-271	1.28391e-266	Ddrgk1
0	ENSMUSG00000008301	Phax	0.797466	0.323924	1.29977	1.41255e-270	4.60125e-266	Phax
0	ENSMUSG00000057329	Bcl2	0.649905	0.242978	1.4194	2.44484e-270	7.96381e-266	Bcl2
0	ENSMUSG00000018567	Gabarap	4.7054	2.928	0.684404	3.44299e-270	1.12152e-265	Gabarap
0	ENSMUSG00000019873	Reep3	0.919942	0.385607	1.25441	4.39238e-270	1.43077e-265	Reep3
0	ENSMUSG00000002015	Bcap31	1.5025	0.800969	0.907547	2.00849e-269	6.54247e-265	Bcap31
0	ENSMUSG00000030421	Uri1	0.838445	0.381737	1.13514	2.35752e-269	7.6794e-265	Uri1
0	ENSMUSG00000026078	Pdcl3	0.865799	0.365695	1.24339	2.40709e-269	7.84085e-265	Pdcl3
0	ENSMUSG00000028062	Lamtor2	1.28638	0.73399	0.809486	3.71672e-269	1.21068e-264	Lamtor2
0	ENSMUSG00000031796	Cfap20	1.01199	0.475396	1.08999	3.71828e-269	1.21119e-264	Cfap20
0	ENSMUSG00000026087	Mrpl30	1.73499	0.993092	0.804928	5.75538e-269	1.87476e-264	Mrpl30
0	ENSMUSG00000034424	Gcsh	0.712153	0.26125	1.44675	1.00992e-268	3.28973e-264	Gcsh
0	ENSMUSG00000027099	Mtx2	1.05407	0.488579	1.1093	1.17546e-268	3.82896e-264	Mtx2
0	ENSMUSG00000022043	Trim35	0.867708	0.376788	1.20346	1.30745e-268	4.25889e-264	Trim35
0	ENSMUSG00000070858	Gm1673	1.07855	0.599831	0.84647	1.49111e-268	4.85715e-264	Gm1673
0	ENSMUSG00000042541	Sem1	4.39249	3.00723	0.546601	1.52476e-268	4.96676e-264	Sem1
0	ENSMUSG00000021188	Trip11	1.05183	0.485286	1.11599	1.59683e-268	5.20152e-264	Trip11
0	ENSMUSG00000004843	Chmp2b	0.706275	0.276362	1.35367	7.9613e-268	2.59332e-263	Chmp2b
0	ENSMUSG00000005732	Ranbp1	2.39195	1.44119	0.730924	1.18682e-267	3.86596e-263	Ranbp1
0	ENSMUSG00000033184	Tmed7	0.81343	0.306457	1.40834	3.85279e-267	1.25501e-262	Tmed7
0	ENSMUSG00000036053	Fmnl2	0.767146	0.348708	1.13748	2.20847e-266	7.19388e-262	Fmnl2
0	ENSMUSG00000019897	Ccdc59	1.03038	0.479966	1.10217	5.91586e-266	1.92703e-261	Ccdc59
0	ENSMUSG00000033020	Polr2f	1.40457	0.792953	0.824823	9.30513e-266	3.03105e-261	Polr2f
0	ENSMUSG00000069729	Arid1b	0.764204	0.307312	1.31425	1.36688e-265	4.45247e-261	Arid1b
0	ENSMUSG00000062397	Zfp706	1.50141	0.866642	0.792812	2.91867e-265	9.50727e-261	Zfp706
0	ENSMUSG00000016921	Srsf6	1.90526	1.06902	0.833691	3.32626e-265	1.0835e-260	Srsf6
0	ENSMUSG00000031311	Nono	1.54321	0.899513	0.778717	7.43208e-265	2.42093e-260	Nono
0	ENSMUSG00000042520	Ubap2l	1.81168	1.0341	0.808949	1.31682e-264	4.2894e-260	Ubap2l
0	ENSMUSG00000074129	Rpl13a	1.21956	0.611103	0.996875	1.9191e-264	6.25127e-260	Rpl13a
0	ENSMUSG00000021024	Psma6	1.67222	0.914114	0.871321	3.86586e-264	1.25927e-259	Psma6
0	ENSMUSG00000024911	Fibp	0.855694	0.417567	1.03509	2.4519e-263	7.98681e-259	Fibp
0	ENSMUSG00000002477	Snrpd1	2.61988	1.68236	0.639013	2.46588e-263	8.03237e-259	Snrpd1
0	ENSMUSG00000039630	Hnrnpu	5.1977	3.55002	0.550044	4.87251e-263	1.58717e-258	Hnrnpu
0	ENSMUSG00000067367	Lyar	0.84241	0.423399	0.992506	1.13265e-262	3.68951e-258	Lyar
0	ENSMUSG00000068184	Ndufaf2	0.60285	0.183744	1.7141	4.05012e-262	1.31929e-257	Ndufaf2
0	ENSMUSG00000071172	Srsf3	6.2777	4.2302	0.569509	7.95757e-262	2.5921e-257	Srsf3
0	ENSMUSG00000027404	Snrpb	2.96193	1.9305	0.617559	1.20809e-261	3.93522e-257	Snrpb
0	ENSMUSG00000062078	Qk	1.69025	0.995188	0.764197	1.27662e-261	4.15845e-257	Qk
0	ENSMUSG00000029455	Aldh2	1.42601	1.06674	0.418777	5.21265e-261	1.69797e-256	Aldh2
0	ENSMUSG00000018899	Irf1	1.50041	0.765458	0.970962	6.30229e-261	2.05291e-256	Irf1
0	ENSMUSG00000028609	Magoh	1.64214	0.923725	0.830041	7.62361e-261	2.48331e-256	Magoh
0	ENSMUSG00000024091	Vapa	2.08905	1.43033	0.546503	1.71089e-260	5.57306e-256	Vapa
0	ENSMUSG00000037070	Rbmxl1	1.06538	0.501518	1.087	2.09085e-260	6.81074e-256	Rbmxl1
0	ENSMUSG00000024042	Sik1	0.724617	0.27075	1.42026	5.09649e-260	1.66013e-255	Sik1
0	ENSMUSG00000022698	Naa50	1.18949	0.65475	0.861327	9.92967e-260	3.23449e-255	Naa50
0	ENSMUSG00000022462	Slc38a2	2.62519	1.73579	0.596826	1.36654e-259	4.45138e-255	Slc38a2
0	ENSMUSG00000032481	Smarcc1	1.45679	0.809051	0.848487	3.1167e-259	1.01523e-254	Smarcc1
0	ENSMUSG00000024294	Mib1	0.716903	0.293953	1.28619	4.3916e-259	1.43052e-254	Mib1
0	ENSMUSG00000020766	Galk1	0.767741	0.33718	1.1871	5.14902e-259	1.67724e-254	Galk1
0	ENSMUSG00000017176	Nt5c3b	0.619972	0.233012	1.4118	6.43648e-259	2.09662e-254	Nt5c3b
0	ENSMUSG00000022400	Rbx1	3.13837	2.07665	0.595757	6.62485e-259	2.15798e-254	Rbx1
0	ENSMUSG00000072676	Tmem254	1.00501	0.441751	1.1859	1.35756e-258	4.42212e-254	Tmem254
0	ENSMUSG00000061613	U2af1	2.23478	1.34427	0.733308	1.39213e-258	4.53472e-254	U2af1
0	ENSMUSG00000010607	Pigyl	0.898877	0.415744	1.11243	1.60036e-258	5.21303e-254	Pigyl
0	ENSMUSG00000022106	Rcbtb2	0.605486	0.220906	1.45466	1.68476e-258	5.48793e-254	Rcbtb2
0	ENSMUSG00000026032	Ndufb3	1.5595	0.864887	0.850499	3.39071e-257	1.10449e-252	Ndufb3
0	ENSMUSG00000097392	Thoc2l	1.02637	0.516804	0.989863	3.60702e-257	1.17495e-252	Thoc2l
0	ENSMUSG00000047459	Dynlrb1	1.34091	0.782203	0.777596	4.22162e-257	1.37515e-252	Dynlrb1
0	ENSMUSG00000007656	Arpp19	1.63646	0.990067	0.724977	4.94163e-257	1.60969e-252	Arpp19
0	ENSMUSG00000005779	Psmb4	2.75847	1.71301	0.687335	9.93882e-257	3.23747e-252	Psmb4
0	ENSMUSG00000037503	Fam168b	0.774002	0.317621	1.28503	1.2811e-256	4.17304e-252	Fam168b
0	ENSMUSG00000021771	Vdac2	1.97193	1.25344	0.65372	1.54214e-256	5.02336e-252	Vdac2
0	ENSMUSG00000036893	Ehmt1	0.872729	0.381653	1.19327	5.61624e-256	1.82943e-251	Ehmt1
0	ENSMUSG00000035443	Thyn1	0.681223	0.244362	1.47911	2.89559e-255	9.4321e-251	Thyn1
0	ENSMUSG00000033467	Crlf2	0.6392	0.235365	1.44137	3.16849e-255	1.0321e-250	Crlf2
0	ENSMUSG00000039218	Srrm2	4.58318	3.19426	0.520867	1.07484e-254	3.50118e-250	Srrm2
0	ENSMUSG00000029684	Wasl	0.943129	0.491359	0.940679	1.46464e-254	4.77092e-250	Wasl
0	ENSMUSG00000013033	Adgrl1	0.745366	0.317925	1.22926	1.55648e-254	5.07007e-250	Adgrl1
0	ENSMUSG00000028053	Ash1l	1.49263	0.794245	0.910202	6.40278e-254	2.08564e-249	Ash1l
0	ENSMUSG00000049792	Bag5	0.601422	0.215307	1.48198	9.6994e-254	3.15948e-249	Bag5
0	ENSMUSG00000029817	Tra2a	2.08727	1.18868	0.812256	1.06062e-253	3.45486e-249	Tra2a
0	ENSMUSG00000106918	Mrpl33	1.84294	1.11272	0.727914	1.59399e-253	5.19225e-249	Mrpl33
0	ENSMUSG00000006736	Tspan31	0.62964	0.219079	1.52308	2.25833e-253	7.35627e-249	Tspan31
0	ENSMUSG00000056342	Usp34	1.82638	1.11116	0.716916	1.29311e-252	4.21218e-248	Usp34
0	ENSMUSG00000063787	Chchd1	1.15731	0.614434	0.913445	8.22695e-252	2.67985e-247	Chchd1
0	ENSMUSG00000038717	Atp5l	5.51032	3.64173	0.597512	1.35264e-251	4.40608e-247	Atp5l
0	ENSMUSG00000037876	Jmjd1c	1.18818	0.664357	0.838723	1.36567e-250	4.44853e-246	Jmjd1c
0	ENSMUSG00000022808	Snx4	0.722915	0.314315	1.20162	1.7062e-250	5.55779e-246	Snx4
0	ENSMUSG00000056501	Cebpb	2.67877	1.3764	0.960669	2.83275e-250	9.22741e-246	Cebpb
0	ENSMUSG00000021395	Spin1	0.851903	0.422863	1.0105	3.23059e-250	1.05233e-245	Spin1
0	ENSMUSG00000027770	Dhx36	1.32832	0.738695	0.846554	3.41208e-250	1.11145e-245	Dhx36
0	ENSMUSG00000051934	Spats2	0.616756	0.269774	1.19295	5.92989e-250	1.9316e-245	Spats2
0	ENSMUSG00000015994	Fnta	0.656063	0.281169	1.2224	6.46628e-250	2.10632e-245	Fnta
0	ENSMUSG00000074785	Plxnc1	0.76317	0.368374	1.05083	6.82171e-250	2.2221e-245	Plxnc1
0	ENSMUSG00000019432	Ddx39b	1.88364	1.14378	0.719713	1.13317e-249	3.6912e-245	Ddx39b
0	ENSMUSG00000005510	Ndufs3	1.45621	0.843322	0.788066	3.89769e-249	1.26963e-244	Ndufs3
0	ENSMUSG00000006005	Tpr	2.60127	1.67595	0.634241	4.81289e-249	1.56775e-244	Tpr
0	ENSMUSG00000024829	Mrpl21	0.979436	0.474126	1.04668	5.65178e-249	1.84101e-244	Mrpl21
0	ENSMUSG00000063275	Hacd1	0.630011	0.216051	1.544	8.25985e-249	2.69056e-244	Hacd1
0	ENSMUSG00000014554	Dguok	0.744221	0.294905	1.33548	3.02135e-248	9.84174e-244	Dguok
0	ENSMUSG00000025959	Klf7	0.709432	0.282857	1.32659	4.1903e-248	1.36495e-243	Klf7
0	ENSMUSG00000019188	H13	0.867808	0.39293	1.1431	7.82032e-248	2.54739e-243	H13
0	ENSMUSG00000027304	Rtf1	1.3276	0.702864	0.917499	8.92004e-248	2.90561e-243	Rtf1
0	ENSMUSG00000042133	Ppig	1.6823	0.926532	0.86052	1.61101e-247	5.24772e-243	Ppig
0	ENSMUSG00000008206	Cers4	0.685505	0.278542	1.29927	1.67909e-247	5.46947e-243	Cers4
0	ENSMUSG00000034377	Tulp4	0.884624	0.463362	0.932924	5.26502e-247	1.71503e-242	Tulp4
0	ENSMUSG00000046138	9930021J03Rik	0.629323	0.260963	1.26996	5.28832e-247	1.72262e-242	9930021J03Rik
0	ENSMUSG00000030016	Zfp638	1.16157	0.573751	1.01757	1.71917e-246	5.60002e-242	Zfp638
0	ENSMUSG00000037152	Ndufc1	1.76776	1.13782	0.635649	6.71803e-246	2.18833e-241	Ndufc1
0	ENSMUSG00000051855	Mest	0.988746	0.50212	0.977569	7.6414e-246	2.48911e-241	Mest
0	ENSMUSG00000033732	Sf3b3	1.2269	0.662423	0.889194	2.85803e-245	9.30976e-241	Sf3b3
0	ENSMUSG00000034573	Ptpn13	0.658361	0.243817	1.43308	4.0534e-245	1.32035e-240	Ptpn13
0	ENSMUSG00000040481	Bptf	1.43183	0.790425	0.857162	1.24666e-244	4.06085e-240	Bptf
0	ENSMUSG00000024811	Tnks2	1.08135	0.55312	0.967176	1.44818e-244	4.71732e-240	Tnks2
0	ENSMUSG00000027479	Mapre1	1.95837	1.10882	0.820627	1.79184e-244	5.83674e-240	Mapre1
0	ENSMUSG00000090553	Snrpe	4.32161	3.02376	0.515223	3.66926e-244	1.19523e-239	Snrpe
0	ENSMUSG00000059734	Ndufs8	1.19714	0.61074	0.970963	6.38601e-244	2.08018e-239	Ndufs8
0	ENSMUSG00000025613	Cct8	2.0728	1.31301	0.658701	9.65228e-244	3.14413e-239	Cct8
0	ENSMUSG00000038612	Mcl1	2.89345	2.01614	0.521196	1.72207e-243	5.60946e-239	Mcl1
0	ENSMUSG00000017286	Glod4	0.869102	0.429427	1.01711	2.46951e-243	8.04419e-239	Glod4
0	ENSMUSG00000031835	Mbtps1	1.02636	0.483447	1.0861	5.19789e-243	1.69316e-238	Mbtps1
0	ENSMUSG00000027984	Hadh	0.854218	0.4285	0.995308	5.31121e-243	1.73007e-238	Hadh
0	ENSMUSG00000036138	Acaa1a	0.707932	0.302028	1.22893	1.44818e-242	4.71731e-238	Acaa1a
0	ENSMUSG00000001416	Cct3	1.60884	1.03805	0.632144	1.34142e-241	4.36954e-237	Cct3
0	ENSMUSG00000020044	Timp3	1.18124	0.56843	1.05524	1.34655e-241	4.38625e-237	Timp3
0	ENSMUSG00000021969	Zdhhc20	0.624963	0.239161	1.38579	4.06606e-241	1.32448e-236	Zdhhc20
0	ENSMUSG00000033423	Eri3	0.607281	0.216057	1.49095	5.79795e-241	1.88862e-236	Eri3
0	ENSMUSG00000028795	Ccdc28b	0.686619	0.281345	1.28717	9.93119e-241	3.23499e-236	Ccdc28b
0	ENSMUSG00000062762	Ei24	0.651455	0.242843	1.42364	1.40081e-240	4.563e-236	Ei24
0	ENSMUSG00000026848	Tor1b	0.62667	0.224017	1.4841	2.66918e-240	8.69459e-236	Tor1b
0	ENSMUSG00000036309	Skp1	1.812	1.19439	0.601316	3.0174e-240	9.82888e-236	Skp1
0	ENSMUSG00000027002	Nckap1	0.893433	0.43369	1.0427	5.83364e-240	1.90025e-235	Nckap1
0	ENSMUSG00000027012	Dync1i2	1.63244	0.921926	0.824311	2.5934e-239	8.44773e-235	Dync1i2
0	ENSMUSG00000015165	Hnrnpl	1.44275	0.793236	0.862997	5.10527e-239	1.66299e-234	Hnrnpl
0	ENSMUSG00000018293	Pfn1	4.47418	3.1354	0.512976	1.12909e-238	3.67791e-234	Pfn1
0	ENSMUSG00000094724	Rnaset2b	1.00915	0.57795	0.80413	2.78148e-238	9.06041e-234	Rnaset2b
0	ENSMUSG00000022024	Sugt1	1.14233	0.597335	0.935366	4.15871e-238	1.35466e-233	Sugt1
0	ENSMUSG00000041702	Btbd7	1.29625	0.701597	0.885634	4.48662e-238	1.46147e-233	Btbd7
0	ENSMUSG00000090247	Bloc1s1	0.802837	0.326713	1.29708	4.77674e-238	1.55597e-233	Bloc1s1
0	ENSMUSG00000056820	Tsnax	0.574776	0.244267	1.23454	5.2744e-238	1.71808e-233	Tsnax
0	ENSMUSG00000029061	Mmp23	0.689371	0.27102	1.34688	1.62684e-237	5.29928e-233	Mmp23
0	ENSMUSG00000063065	Mapk3	0.875557	0.413352	1.08283	1.6505e-237	5.37634e-233	Mapk3
0	ENSMUSG00000008384	Sertad1	1.14342	0.528263	1.11403	2.4683e-237	8.04023e-233	Sertad1
0	ENSMUSG00000031622	Sin3b	1.92348	1.27634	0.591704	3.11311e-237	1.01407e-232	Sin3b
0	ENSMUSG00000023904	Hcfc1r1	0.872295	0.439258	0.989748	3.19334e-237	1.0402e-232	Hcfc1r1
0	ENSMUSG00000046671	Mtfr1l	0.878797	0.457237	0.942587	6.02987e-237	1.96417e-232	Mtfr1l
0	ENSMUSG00000073664	Nbeal1	0.725988	0.318089	1.19052	6.60975e-237	2.15306e-232	Nbeal1
0	ENSMUSG00000028266	Lmo4	0.686065	0.292294	1.23092	7.13663e-237	2.32469e-232	Lmo4
0	ENSMUSG00000055839	Elob	6.07288	4.08519	0.571978	1.1385e-236	3.70854e-232	Elob
0	ENSMUSG00000027455	Nsfl1c	0.830813	0.4105	1.01714	4.72074e-236	1.53773e-231	Nsfl1c
0	ENSMUSG00000055943	Emc7	1.05701	0.472877	1.16046	1.30809e-235	4.26097e-231	Emc7
0	ENSMUSG00000032035	Ets1	0.736924	0.368754	0.998858	1.99484e-235	6.49799e-231	Ets1
0	ENSMUSG00000040459	Arglu1	2.25356	1.48127	0.605365	2.26263e-235	7.3703e-231	Arglu1
0	ENSMUSG00000056629	Fkbp2	1.29623	0.702937	0.882857	2.71531e-235	8.84485e-231	Fkbp2
0	ENSMUSG00000031357	Syap1	0.685022	0.313925	1.12573	1.22969e-234	4.0056e-230	Syap1
0	ENSMUSG00000030341	Tnfrsf1a	0.702643	0.297525	1.23978	2.61031e-234	8.50284e-230	Tnfrsf1a
0	ENSMUSG00000037857	Nufip2	1.14397	0.595527	0.941809	5.78198e-234	1.88342e-229	Nufip2
0	ENSMUSG00000021486	Prelid1	1.24798	0.668516	0.900563	7.17714e-234	2.33788e-229	Prelid1
0	ENSMUSG00000022193	Psmb5	2.06212	1.26539	0.704547	7.62611e-234	2.48413e-229	Psmb5
0	ENSMUSG00000034021	Pds5b	0.873605	0.391791	1.1569	8.40219e-234	2.73693e-229	Pds5b
0	ENSMUSG00000061313	Ddhd2	0.678488	0.310337	1.12849	1.79269e-233	5.8395e-229	Ddhd2
0	ENSMUSG00000025981	Coq10b	1.05915	0.49445	1.099	2.11937e-233	6.90362e-229	Coq10b
0	ENSMUSG00000036632	Alg5	0.643936	0.243221	1.40465	6.22363e-233	2.02729e-228	Alg5
0	ENSMUSG00000027746	Ufm1	0.798517	0.33211	1.26566	7.99868e-233	2.60549e-228	Ufm1
0	ENSMUSG00000022353	Mtss1	0.651058	0.240169	1.43874	9.81291e-233	3.19646e-228	Mtss1
0	ENSMUSG00000039585	Myo9a	0.814556	0.377409	1.10988	1.39759e-232	4.55251e-228	Myo9a
0	ENSMUSG00000042354	Gnl3	0.857973	0.44671	0.941594	2.13705e-232	6.96122e-228	Gnl3
0	ENSMUSG00000030796	Tead2	0.650262	0.269524	1.27061	5.03701e-232	1.64076e-227	Tead2
0	ENSMUSG00000030861	Acadsb	0.658144	0.234035	1.49168	6.25716e-232	2.03821e-227	Acadsb
0	ENSMUSG00000024902	Mrpl11	0.90047	0.442883	1.02375	2.11378e-231	6.88542e-227	Mrpl11
0	ENSMUSG00000009549	Srp14	1.75119	1.14955	0.607258	2.60859e-231	8.49723e-227	Srp14
0	ENSMUSG00000003072	Atp5d	3.35585	2.30363	0.542769	1.88971e-230	6.15554e-226	Atp5d
0	ENSMUSG00000009863	Sdhb	1.33488	0.753441	0.825139	2.03253e-230	6.62077e-226	Sdhb
0	ENSMUSG00000028248	Pnisr	1.96218	1.23577	0.667049	2.35397e-230	7.66783e-226	Pnisr
0	ENSMUSG00000028180	Zranb2	1.46199	0.813498	0.845727	3.02689e-230	9.8598e-226	Zranb2
0	ENSMUSG00000079316	Rab9	0.770263	0.323764	1.25041	3.51578e-230	1.14523e-225	Rab9
0	ENSMUSG00000001082	Mfsd10	0.605892	0.223847	1.43655	4.16194e-230	1.35571e-225	Mfsd10
0	ENSMUSG00000021843	Ktn1	1.33793	0.907174	0.560551	6.05639e-230	1.97281e-225	Ktn1
0	ENSMUSG00000032112	Trappc4	0.914753	0.478625	0.934485	1.53066e-229	4.98599e-225	Trappc4
0	ENSMUSG00000027829	Ccnl1	2.51765	1.65271	0.607245	2.6791e-229	8.72689e-225	Ccnl1
0	ENSMUSG00000022634	Yaf2	0.736834	0.302918	1.28241	5.10361e-229	1.66245e-224	Yaf2
0	ENSMUSG00000072694	1500011B03Rik	0.707035	0.282547	1.32329	2.72494e-228	8.87621e-224	1500011B03Rik
0	ENSMUSG00000056851	Pcbp2	2.29784	1.55369	0.564577	3.96506e-228	1.29158e-223	Pcbp2
0	ENSMUSG00000020952	Scfd1	0.844864	0.365574	1.20855	4.13713e-228	1.34763e-223	Scfd1
0	ENSMUSG00000002028	Kmt2a	1.00281	0.490118	1.03285	7.72319e-228	2.51575e-223	Kmt2a
0	ENSMUSG00000027823	Gmps	1.14453	0.619725	0.885052	8.53144e-228	2.77903e-223	Gmps
0	ENSMUSG00000026020	Nop58	1.12615	0.599683	0.909127	1.06073e-227	3.45521e-223	Nop58
0	ENSMUSG00000038845	Phb	0.742584	0.346953	1.09782	2.72373e-227	8.87227e-223	Phb
0	ENSMUSG00000014748	Tex261	0.89489	0.425287	1.07327	7.2821e-227	2.37207e-222	Tex261
0	ENSMUSG00000018858	Mrpl58	0.882406	0.431571	1.03185	7.70528e-227	2.50992e-222	Mrpl58
0	ENSMUSG00000014294	Ndufa2	2.64418	1.74649	0.59836	2.20305e-226	7.17623e-222	Ndufa2
0	ENSMUSG00000032407	U2surp	1.70116	1.04401	0.704376	2.67593e-226	8.71658e-222	U2surp
0	ENSMUSG00000021224	Numb	0.621505	0.243067	1.35442	2.87329e-226	9.35945e-222	Numb
0	ENSMUSG00000027893	Ahcyl1	0.733266	0.323282	1.18155	3.38892e-226	1.10391e-221	Ahcyl1
0	ENSMUSG00000020153	Ndufs7	1.63577	1.07466	0.60609	3.82202e-226	1.24498e-221	Ndufs7
0	ENSMUSG00000027810	Eif2a	0.713602	0.285698	1.32063	7.01992e-226	2.28667e-221	Eif2a
0	ENSMUSG00000028673	Fuca1	0.912969	0.449012	1.02381	1.61486e-225	5.26024e-221	Fuca1
0	ENSMUSG00000034640	Tiparp	1.29211	0.682558	0.920706	6.15502e-225	2.00494e-220	Tiparp
0	ENSMUSG00000004980	Hnrnpa2b1	5.34829	3.69697	0.532736	1.8632e-224	6.06919e-220	Hnrnpa2b1
0	ENSMUSG00000027804	Ppid	0.791777	0.392862	1.01107	2.28387e-224	7.43948e-220	Ppid
0	ENSMUSG00000004070	Hmox2	0.632768	0.275615	1.19902	6.12306e-224	1.99453e-219	Hmox2
0	ENSMUSG00000037149	Ddx1	0.856471	0.424031	1.01423	8.92919e-224	2.90859e-219	Ddx1
0	ENSMUSG00000040731	Eif4h	1.75419	1.05713	0.730649	3.80917e-223	1.2408e-218	Eif4h
0	ENSMUSG00000025873	Faf2	0.828314	0.343327	1.2706	3.91642e-223	1.27573e-218	Faf2
0	ENSMUSG00000071014	Ndufb6	1.12572	0.627523	0.84311	6.2083e-223	2.02229e-218	Ndufb6
0	ENSMUSG00000054199	Gon4l	0.837439	0.375576	1.15688	1.29781e-222	4.22749e-218	Gon4l
0	ENSMUSG00000072872	Rybp	0.66975	0.263322	1.3468	3.19154e-222	1.03961e-217	Rybp
0	ENSMUSG00000027642	Rpn2	0.950087	0.472454	1.00789	3.66066e-222	1.19242e-217	Rpn2
0	ENSMUSG00000040652	Oaz2	0.750017	0.369288	1.02218	5.30505e-222	1.72807e-217	Oaz2
0	ENSMUSG00000026353	Ubxn4	1.41011	0.830825	0.763195	1.74424e-221	5.68169e-217	Ubxn4
0	ENSMUSG00000016637	Ift27	0.852195	0.496781	0.778574	3.31576e-221	1.08008e-216	Ift27
0	ENSMUSG00000025156	Gps1	0.723921	0.328368	1.14052	6.04491e-221	1.96907e-216	Gps1
0	ENSMUSG00000030079	Ruvbl1	0.872451	0.43591	1.00104	8.32721e-221	2.71251e-216	Ruvbl1
0	ENSMUSG00000068391	Chrac1	1.12699	0.564118	0.998405	1.40799e-220	4.58637e-216	Chrac1
0	ENSMUSG00000021279	Cdc42bpb	0.673652	0.296813	1.18245	1.7354e-220	5.6529e-216	Cdc42bpb
0	ENSMUSG00000032562	Gnai2	3.84256	2.81788	0.447459	2.30492e-220	7.50805e-216	Gnai2
0	ENSMUSG00000002602	Axl	0.678109	0.319419	1.08607	2.85435e-220	9.29777e-216	Axl
0	ENSMUSG00000007564	Ppp2r1a	0.719073	0.314689	1.19221	2.94397e-220	9.5897e-216	Ppp2r1a
0	ENSMUSG00000052681	Rap1b	1.46226	0.914487	0.677163	3.18004e-220	1.03587e-215	Rap1b
0	ENSMUSG00000022961	Son	4.72442	3.52543	0.422339	3.97817e-220	1.29585e-215	Son
0	ENSMUSG00000026179	Pnkd	0.747439	0.331605	1.17249	4.77606e-220	1.55575e-215	Pnkd
0	ENSMUSG00000003131	Pafah1b2	1.0121	0.52872	0.936777	5.53966e-220	1.80449e-215	Pafah1b2
0	ENSMUSG00000061755	Bod1l	1.23358	0.679067	0.861226	5.54299e-220	1.80557e-215	Bod1l
0	ENSMUSG00000013593	Ndufs2	1.18307	0.694027	0.769465	5.98215e-220	1.94863e-215	Ndufs2
0	ENSMUSG00000040385	Ppp1ca	2.04629	1.35811	0.591416	7.4905e-220	2.43996e-215	Ppp1ca
0	ENSMUSG00000027108	Ola1	1.06895	0.558316	0.937044	9.15121e-220	2.98091e-215	Ola1
0	ENSMUSG00000043962	Thrap3	2.08394	1.29218	0.689508	9.74381e-220	3.17395e-215	Thrap3
0	ENSMUSG00000024414	Mrpl27	0.84634	0.380285	1.15416	1.05133e-219	3.42459e-215	Mrpl27
0	ENSMUSG00000028998	Tomm7	1.73574	1.05615	0.716741	1.5162e-219	4.93887e-215	Tomm7
0	ENSMUSG00000020444	Guk1	0.840478	0.401735	1.06497	1.7158e-219	5.58904e-215	Guk1
0	ENSMUSG00000062797	Hikeshi	0.696837	0.294375	1.24317	2.14183e-219	6.9768e-215	Hikeshi
0	ENSMUSG00000020778	Ten1	0.653155	0.261468	1.32079	2.31887e-219	7.55347e-215	Ten1
0	ENSMUSG00000027006	Dnajc10	0.90951	0.41444	1.13392	4.57346e-219	1.48976e-214	Dnajc10
0	ENSMUSG00000028847	Trappc3	0.646619	0.25673	1.33266	4.65283e-219	1.51561e-214	Trappc3
0	ENSMUSG00000022370	Mrpl13	0.829683	0.380201	1.1258	5.00238e-219	1.62947e-214	Mrpl13
0	ENSMUSG00000029713	Gnb2	2.82179	1.83524	0.620642	6.42122e-219	2.09165e-214	Gnb2
0	ENSMUSG00000022474	Pmm1	0.73214	0.319215	1.19759	1.23008e-218	4.00688e-214	Pmm1
0	ENSMUSG00000025132	Arhgdia	1.22317	0.726935	0.750731	1.26646e-218	4.12537e-214	Arhgdia
0	ENSMUSG00000030869	Ndufab1	2.1663	1.55089	0.482136	2.36619e-218	7.70762e-214	Ndufab1
0	ENSMUSG00000037815	Ctnna1	1.03663	0.566782	0.871028	2.47608e-218	8.0656e-214	Ctnna1
0	ENSMUSG00000043998	Mgat2	0.653092	0.259911	1.32927	7.77986e-218	2.53421e-213	Mgat2
0	ENSMUSG00000042745	Id1	1.37953	0.54032	1.35229	2.81089e-217	9.15618e-213	Id1
0	ENSMUSG00000024217	Snrpc	1.35835	0.750268	0.856381	3.43759e-217	1.11976e-212	Snrpc
0	ENSMUSG00000029148	Nrbp1	1.03984	0.6021	0.788287	3.78194e-217	1.23193e-212	Nrbp1
0	ENSMUSG00000000563	Atp5pb	4.69274	3.30724	0.504803	4.12367e-217	1.34325e-212	Atp5pb
0	ENSMUSG00000022272	Myo10	0.809022	0.488519	0.727763	1.74026e-216	5.66873e-212	Myo10
0	ENSMUSG00000056579	Tug1	0.844816	0.393198	1.10338	1.82203e-216	5.93507e-212	Tug1
0	ENSMUSG00000072949	Acot1	0.706969	0.33415	1.08115	3.37412e-216	1.09909e-211	Acot1
0	ENSMUSG00000024099	Ndufv2	1.83283	1.12477	0.704446	4.89165e-216	1.59341e-211	Ndufv2
0	ENSMUSG00000022674	Ube2v2	0.866413	0.422003	1.0378	5.89422e-216	1.91998e-211	Ube2v2
0	ENSMUSG00000020069	Hnrnph3	0.801571	0.363141	1.1423	2.04037e-215	6.64629e-211	Hnrnph3
0	ENSMUSG00000074698	Csnk2a1	1.81559	1.16265	0.643025	3.1431e-215	1.02383e-210	Csnk2a1
0	ENSMUSG00000025135	Anapc11	0.660101	0.303083	1.12298	4.41731e-215	1.4389e-210	Anapc11
0	ENSMUSG00000053453	Thoc7	1.61023	0.961544	0.743845	5.15578e-215	1.67944e-210	Thoc7
0	ENSMUSG00000024335	Brd2	1.60536	0.968917	0.728454	5.26234e-215	1.71415e-210	Brd2
0	ENSMUSG00000021262	Evl	0.646883	0.307454	1.07314	5.56144e-214	1.81158e-209	Evl
0	ENSMUSG00000025986	Slc39a10	0.65633	0.290299	1.17688	1.21576e-213	3.96021e-209	Slc39a10
0	ENSMUSG00000026895	Ndufa8	1.56966	1.03006	0.607717	1.29507e-213	4.21855e-209	Ndufa8
0	ENSMUSG00000031078	Cttn	0.62802	0.263699	1.25192	2.35571e-213	7.67348e-209	Cttn
0	ENSMUSG00000020477	Mrps24	1.51973	0.986167	0.623908	4.87947e-213	1.58944e-208	Mrps24
0	ENSMUSG00000028452	Vcp	2.47252	1.7054	0.535875	6.12485e-213	1.99511e-208	Vcp
0	ENSMUSG00000020608	Smc6	1.80664	1.19176	0.600212	7.40502e-213	2.41211e-208	Smc6
0	ENSMUSG00000046865	Fbl	0.892464	0.507207	0.815218	5.02856e-212	1.638e-207	Fbl
0	ENSMUSG00000063870	Chd4	2.19056	1.5318	0.51607	5.8601e-212	1.90887e-207	Chd4
0	ENSMUSG00000053841	Txlna	0.67346	0.294522	1.19322	7.78669e-212	2.53644e-207	Txlna
0	ENSMUSG00000018770	Atp5g3	3.15079	2.33711	0.430985	8.40269e-212	2.73709e-207	Atp5g3
0	ENSMUSG00000030662	Ipo5	0.742891	0.359631	1.04663	2.07109e-211	6.74636e-207	Ipo5
0	ENSMUSG00000021764	Ndufs4	1.64407	1.01851	0.690811	2.29139e-211	7.46398e-207	Ndufs4
0	ENSMUSG00000027133	Nop10	1.27868	0.809626	0.659327	3.67156e-211	1.19597e-206	Nop10
0	ENSMUSG00000020954	Strn3	1.17847	0.647626	0.863679	4.24613e-211	1.38313e-206	Strn3
0	ENSMUSG00000018377	Vezf1	0.772777	0.348575	1.14858	5.1944e-211	1.69203e-206	Vezf1
0	ENSMUSG00000022338	Eny2	2.44877	1.6896	0.535374	5.71686e-211	1.86221e-206	Eny2
0	ENSMUSG00000040463	Mybbp1a	0.634538	0.276667	1.19756	7.69014e-211	2.50498e-206	Mybbp1a
0	ENSMUSG00000032307	Ube2q2	0.64349	0.317051	1.0212	1.18502e-210	3.86009e-206	Ube2q2
0	ENSMUSG00000025204	Ndufb8	2.71127	1.91116	0.504522	1.22346e-210	3.98531e-206	Ndufb8
0	ENSMUSG00000024359	Hspa9	1.17419	0.705389	0.735177	3.03441e-210	9.88428e-206	Hspa9
0	ENSMUSG00000054455	Vapb	0.634737	0.277077	1.19587	4.12805e-210	1.34467e-205	Vapb
0	ENSMUSG00000073563	Csnk1g3	0.687042	0.301731	1.18713	7.46596e-210	2.43196e-205	Csnk1g3
0	ENSMUSG00000022052	Ppp2r2a	0.901896	0.450485	1.00148	8.11465e-210	2.64327e-205	Ppp2r2a
0	ENSMUSG00000058355	Abce1	0.759752	0.35276	1.10684	1.67881e-209	5.46855e-205	Abce1
0	ENSMUSG00000059263	Usp47	0.82598	0.420801	0.972967	2.01952e-209	6.57839e-205	Usp47
0	ENSMUSG00000020376	Rnf130	0.787357	0.386549	1.02636	2.16542e-209	7.05363e-205	Rnf130
0	ENSMUSG00000041133	Smc1a	2.08918	1.31524	0.667604	3.01801e-209	9.83088e-205	Smc1a
0	ENSMUSG00000045098	Kmt5b	0.742276	0.349288	1.08754	3.31307e-209	1.0792e-204	Kmt5b
0	ENSMUSG00000024213	Nudt3	0.620182	0.256499	1.27374	9.82242e-209	3.19955e-204	Nudt3
0	ENSMUSG00000006740	Kif5b	2.18059	1.5295	0.511661	1.83259e-208	5.96948e-204	Kif5b
0	ENSMUSG00000027808	Serp1	0.8806	0.412431	1.09433	2.70332e-208	8.80579e-204	Serp1
0	ENSMUSG00000006498	Ptbp1	0.950934	0.481982	0.980365	3.10961e-208	1.01292e-203	Ptbp1
0	ENSMUSG00000027365	Trpm7	0.964348	0.494177	0.964527	4.57109e-208	1.48899e-203	Trpm7
0	ENSMUSG00000015289	Lage3	0.869585	0.490554	0.825913	7.06194e-208	2.30035e-203	Lage3
0	ENSMUSG00000053929	Cyhr1	0.810618	0.396491	1.03173	2.04799e-207	6.67111e-203	Cyhr1
0	ENSMUSG00000022000	Zc3h13	0.994472	0.507203	0.971368	2.14827e-207	6.99778e-203	Zc3h13
0	ENSMUSG00000015869	Prpsap1	0.658303	0.290674	1.17935	2.52784e-207	8.23419e-203	Prpsap1
0	ENSMUSG00000024974	Smc3	2.0141	1.2937	0.638637	2.74951e-207	8.95626e-203	Smc3
0	ENSMUSG00000028861	Mrps15	0.718289	0.352946	1.02512	6.96389e-207	2.26842e-202	Mrps15
0	ENSMUSG00000101609	Kcnq1ot1	1.1786	0.683076	0.78695	1.46437e-206	4.77002e-202	Kcnq1ot1
0	ENSMUSG00000013663	Pten	0.734153	0.386411	0.925945	5.26347e-206	1.71452e-201	Pten
0	ENSMUSG00000029191	Rfc1	1.02869	0.602415	0.771981	8.99825e-206	2.93109e-201	Rfc1
0	ENSMUSG00000076437	Selenoh	1.50881	1.01762	0.568212	9.92339e-206	3.23244e-201	Selenoh
0	ENSMUSG00000063077	Kif1b	0.738229	0.364313	1.01889	1.97019e-205	6.41768e-201	Kif1b
0	ENSMUSG00000038388	Pals2	0.743479	0.384658	0.950717	2.34885e-205	7.65115e-201	Pals2
0	ENSMUSG00000028988	Ctnnbip1	0.74899	0.416057	0.848166	3.37388e-205	1.09901e-200	Ctnnbip1
0	ENSMUSG00000002728	Naa20	0.715883	0.315611	1.18158	4.30292e-205	1.40163e-200	Naa20
0	ENSMUSG00000034211	Mrps17	1.2794	0.784838	0.705004	6.02969e-205	1.96411e-200	Mrps17
0	ENSMUSG00000040269	Mrps28	0.751738	0.346032	1.11932	7.70101e-205	2.50853e-200	Mrps28
0	ENSMUSG00000018585	Atox1	1.90053	1.32126	0.524489	1.07845e-204	3.51293e-200	Atox1
0	ENSMUSG00000031167	Rbm3	9.70474	6.9899	0.473419	1.70995e-204	5.56998e-200	Rbm3
0	ENSMUSG00000033411	Ctdspl2	0.940636	0.471588	0.99611	2.48696e-204	8.10102e-200	Ctdspl2
0	ENSMUSG00000031370	Zrsr2	0.902098	0.539227	0.742392	3.47318e-204	1.13135e-199	Zrsr2
0	ENSMUSG00000029472	Anapc5	2.27574	1.54862	0.555358	5.19196e-204	1.69123e-199	Anapc5
0	ENSMUSG00000037331	Larp1	0.876913	0.432978	1.01814	9.82486e-204	3.20035e-199	Larp1
0	ENSMUSG00000029422	Rsrc2	1.61111	0.985576	0.709013	1.08752e-203	3.54249e-199	Rsrc2
0	ENSMUSG00000035840	Lysmd3	0.810212	0.361915	1.16265	1.27424e-203	4.15072e-199	Lysmd3
0	ENSMUSG00000025085	Ablim1	0.680683	0.320808	1.08528	2.6045e-203	8.48388e-199	Ablim1
0	ENSMUSG00000017428	Psmd11	1.41683	0.838892	0.756109	4.15792e-203	1.3544e-198	Psmd11
0	ENSMUSG00000052419	Smim30	0.654618	0.268035	1.28823	5.48055e-203	1.78523e-198	Smim30
0	ENSMUSG00000036499	Eea1	0.986331	0.583592	0.757111	9.46333e-203	3.08258e-198	Eea1
0	ENSMUSG00000018433	Nol11	0.661197	0.2988	1.1459	2.08613e-202	6.79536e-198	Nol11
0	ENSMUSG00000032515	Csrnp1	0.710262	0.299132	1.24757	4.71039e-202	1.53436e-197	Csrnp1
0	ENSMUSG00000028907	Utp11	0.713528	0.337403	1.0805	4.24927e-201	1.38416e-196	Utp11
0	ENSMUSG00000031591	Asah1	0.679379	0.290194	1.2272	4.3421e-201	1.41439e-196	Asah1
0	ENSMUSG00000024073	Birc6	1.19532	0.705484	0.760716	6.79827e-201	2.21447e-196	Birc6
0	ENSMUSG00000032215	Rsl24d1	0.624436	0.283095	1.14127	2.23398e-200	7.27698e-196	Rsl24d1
0	ENSMUSG00000030779	Rbbp6	1.59423	1.12409	0.504104	4.37511e-200	1.42515e-195	Rbbp6
0	ENSMUSG00000031232	Magt1	0.832814	0.38773	1.10294	5.04386e-200	1.64299e-195	Magt1
0	ENSMUSG00000038393	Txnip	2.16507	1.23749	0.806999	5.53121e-200	1.80173e-195	Txnip
0	ENSMUSG00000027679	Dnajc19	1.25177	0.708221	0.821699	6.14084e-200	2.00032e-195	Dnajc19
0	ENSMUSG00000041881	Ndufa7	2.83908	2.12042	0.421076	7.79335e-200	2.53861e-195	Ndufa7
0	ENSMUSG00000021012	Zc3h14	0.850397	0.486895	0.804525	1.4519e-199	4.72943e-195	Zc3h14
0	ENSMUSG00000000838	Fmr1	1.02908	0.577819	0.832669	3.51065e-199	1.14356e-194	Fmr1
0	ENSMUSG00000020561	Polr1f	0.706247	0.335393	1.07432	3.72908e-199	1.21471e-194	Polr1f
0	ENSMUSG00000028648	Ndufs5	1.97563	1.46676	0.429679	6.08933e-199	1.98354e-194	Ndufs5
0	ENSMUSG00000010307	Tmem86a	0.668631	0.342118	0.966716	8.34294e-199	2.71763e-194	Tmem86a
0	ENSMUSG00000019362	D8Ertd738e	2.47837	1.71934	0.527538	2.07877e-198	6.7714e-194	D8Ertd738e
0	ENSMUSG00000032479	Map4	0.643614	0.287028	1.165	2.09619e-198	6.82812e-194	Map4
0	ENSMUSG00000028063	Lmna	3.40424	2.23969	0.604037	2.38191e-198	7.75883e-194	Lmna
0	ENSMUSG00000051989	Smim11	0.820088	0.398454	1.04137	2.74629e-198	8.94577e-194	Smim11
0	ENSMUSG00000108414	Snhg1	2.37863	1.47212	0.692236	3.03758e-198	9.8946e-194	Snhg1
0	ENSMUSG00000004937	Sgta	0.747243	0.389577	0.939667	8.91209e-198	2.90302e-193	Sgta
0	ENSMUSG00000027566	Psma7	3.04375	2.35654	0.36918	1.26481e-197	4.11999e-193	Psma7
0	ENSMUSG00000031711	Zfp330	0.588289	0.254323	1.20986	1.49809e-197	4.87989e-193	Zfp330
0	ENSMUSG00000030557	Mef2a	1.03082	0.62759	0.715904	3.25291e-197	1.0596e-192	Mef2a
0	ENSMUSG00000022663	Atg3	0.562068	0.244646	1.20005	5.35594e-197	1.74464e-192	Atg3
0	ENSMUSG00000029229	Chic2	1.59821	0.993909	0.685271	5.58098e-197	1.81795e-192	Chic2
0	ENSMUSG00000078348	Sf3b5	1.48675	0.948358	0.648658	1.92391e-196	6.26693e-192	Sf3b5
0	ENSMUSG00000021549	Rasa1	0.768419	0.388081	0.985536	4.51445e-196	1.47054e-191	Rasa1
0	ENSMUSG00000054716	Zfp771	0.676889	0.324405	1.06112	5.26914e-196	1.71637e-191	Zfp771
0	ENSMUSG00000021794	Glud1	0.702118	0.363863	0.948317	3.55671e-195	1.15856e-190	Glud1
0	ENSMUSG00000031939	Taf1d	1.29846	0.799053	0.700435	1.02362e-194	3.33433e-190	Taf1d
0	ENSMUSG00000016319	Slc25a5	2.59424	1.73173	0.583098	1.86646e-194	6.07981e-190	Slc25a5
0	ENSMUSG00000030842	Lamtor1	0.882954	0.483389	0.869153	2.05643e-194	6.69861e-190	Lamtor1
0	ENSMUSG00000013701	Timm23	1.31432	0.814425	0.690462	2.23216e-194	7.27103e-190	Timm23
0	ENSMUSG00000094410	Zbed6	0.655493	0.283273	1.21039	4.68805e-194	1.52709e-189	Zbed6
0	ENSMUSG00000032116	Stt3a	0.658098	0.278601	1.2401	5.81169e-194	1.8931e-189	Stt3a
0	ENSMUSG00000039852	Rere	0.773407	0.428845	0.850772	6.31439e-194	2.05685e-189	Rere
0	ENSMUSG00000035642	Aamdc	0.622284	0.289167	1.10567	7.6584e-194	2.49465e-189	Aamdc
0	ENSMUSG00000027406	Idh3b	0.840877	0.416356	1.01408	1.06765e-193	3.47777e-189	Idh3b
0	ENSMUSG00000031628	Casp3	0.65996	0.289821	1.18722	1.13406e-193	3.69407e-189	Casp3
0	ENSMUSG00000018481	Appbp2	0.74556	0.371622	1.00449	1.62414e-193	5.29048e-189	Appbp2
0	ENSMUSG00000032030	Cul5	0.684848	0.32504	1.07516	4.37641e-193	1.42557e-188	Cul5
0	ENSMUSG00000038696	Mapkap1	0.699894	0.318401	1.13629	6.61109e-193	2.1535e-188	Mapkap1
0	ENSMUSG00000061479	Snrpa	0.702368	0.342769	1.03499	7.45113e-193	2.42713e-188	Snrpa
0	ENSMUSG00000026918	Brd3	0.995233	0.541326	0.878536	9.61992e-193	3.13359e-188	Brd3
0	ENSMUSG00000034566	Atp5h	5.64321	4.13613	0.448234	9.7249e-193	3.16779e-188	Atp5h
0	ENSMUSG00000024393	Prrc2a	0.95084	0.492114	0.950209	1.00986e-192	3.28952e-188	Prrc2a
0	ENSMUSG00000036751	Cox6b1	3.46561	2.55292	0.440958	1.58121e-192	5.15062e-188	Cox6b1
0	ENSMUSG00000027374	Mrps5	0.646077	0.269915	1.2592	2.77312e-192	9.03316e-188	Mrps5
0	ENSMUSG00000036822	Topors	0.739013	0.318832	1.2128	5.5479e-192	1.80717e-187	Topors
0	ENSMUSG00000026254	Eif4e2	1.2086	0.681094	0.827416	6.42042e-192	2.09139e-187	Eif4e2
0	ENSMUSG00000002052	Supt6	0.832191	0.428242	0.958489	6.69286e-192	2.18013e-187	Supt6
0	ENSMUSG00000024258	Polr2d	0.684256	0.326065	1.06938	7.63567e-192	2.48724e-187	Polr2d
0	ENSMUSG00000000827	Tpd52l2	0.947581	0.508373	0.898364	1.13226e-191	3.68822e-187	Tpd52l2
0	ENSMUSG00000039168	Dap	0.858373	0.44224	0.956776	1.33526e-191	4.34949e-187	Dap
0	ENSMUSG00000030884	Uqcrc2	1.26695	0.79472	0.672843	1.62479e-191	5.29258e-187	Uqcrc2
0	ENSMUSG00000029911	Ssbp1	1.02746	0.628028	0.710188	5.218e-191	1.69971e-186	Ssbp1
0	ENSMUSG00000003345	Csnk1g2	0.807783	0.407613	0.986769	5.72934e-191	1.86628e-186	Csnk1g2
0	ENSMUSG00000019777	Hdac2	0.64537	0.355013	0.862254	6.64424e-191	2.16429e-186	Hdac2
0	ENSMUSG00000037608	Bclaf1	1.83002	1.21813	0.58719	7.38194e-191	2.40459e-186	Bclaf1
0	ENSMUSG00000040188	Scamp2	0.656181	0.274068	1.25956	7.75075e-191	2.52473e-186	Scamp2
0	ENSMUSG00000006169	Clint1	1.05643	0.63751	0.728678	1.26138e-190	4.10882e-186	Clint1
0	ENSMUSG00000025439	Clns1a	0.564756	0.25252	1.16123	2.55861e-190	8.33442e-186	Clns1a
0	ENSMUSG00000020358	Hnrnpab	3.07338	2.25253	0.448281	3.71768e-190	1.211e-185	Hnrnpab
0	ENSMUSG00000027184	Caprin1	1.54258	0.982088	0.651417	6.95155e-190	2.2644e-185	Caprin1
0	ENSMUSG00000025026	Add3	0.875021	0.461461	0.923109	1.1689e-189	3.80759e-185	Add3
0	ENSMUSG00000030357	Fkbp4	0.951827	0.630142	0.595022	1.62585e-189	5.29604e-185	Fkbp4
0	ENSMUSG00000020869	Lrrc59	0.658007	0.328796	1.00091	1.81025e-189	5.89671e-185	Lrrc59
0	ENSMUSG00000044224	Dnajc21	0.762774	0.503134	0.600312	3.35363e-189	1.09241e-184	Dnajc21
0	ENSMUSG00000029462	Vps29	0.918992	0.536151	0.777413	4.32173e-189	1.40776e-184	Vps29
0	ENSMUSG00000020922	Lsm12	1.24406	0.71997	0.789053	6.25801e-189	2.03849e-184	Lsm12
0	ENSMUSG00000025144	Cenpx	1.00982	0.599003	0.753466	1.74093e-188	5.67089e-184	Cenpx
0	ENSMUSG00000024959	Bad	0.636981	0.285437	1.15807	1.11903e-187	3.64513e-183	Bad
0	ENSMUSG00000068823	Csde1	2.24406	1.67576	0.421299	2.03105e-187	6.61595e-183	Csde1
0	ENSMUSG00000070003	Ssbp4	0.810765	0.468418	0.791486	4.57149e-187	1.48912e-182	Ssbp4
0	ENSMUSG00000061032	Rrp1	1.02809	0.612072	0.74819	2.10205e-186	6.8472e-182	Rrp1
0	ENSMUSG00000028343	Erp44	0.643874	0.282809	1.18695	3.06251e-186	9.97581e-182	Erp44
0	ENSMUSG00000090266	Mettl23	0.767415	0.374023	1.03688	3.79889e-186	1.23745e-181	Mettl23
0	ENSMUSG00000019843	Fyn	0.709052	0.354479	1.00019	5.60628e-186	1.82619e-181	Fyn
0	ENSMUSG00000060373	Hnrnpc	1.97719	1.3172	0.585978	5.61208e-186	1.82808e-181	Hnrnpc
0	ENSMUSG00000036372	Tmem258	1.45591	0.861289	0.757349	6.24087e-186	2.0329e-181	Tmem258
0	ENSMUSG00000004056	Akt2	0.641743	0.282149	1.18554	7.47522e-186	2.43498e-181	Akt2
0	ENSMUSG00000035960	Apex1	0.718619	0.38146	0.913696	2.59378e-185	8.44897e-181	Apex1
0	ENSMUSG00000020843	Timm22	0.649921	0.289056	1.16891	3.36119e-185	1.09487e-180	Timm22
0	ENSMUSG00000058267	Mrps14	1.54474	1.01578	0.604772	4.6535e-185	1.51583e-180	Mrps14
0	ENSMUSG00000019738	Polr2i	0.969708	0.568407	0.770625	5.1413e-185	1.67473e-180	Polr2i
0	ENSMUSG00000004040	Stat3	0.81226	0.510629	0.669667	6.69626e-185	2.18124e-180	Stat3
0	ENSMUSG00000010608	Rbm25	2.06694	1.36246	0.601284	7.07969e-185	2.30614e-180	Rbm25
0	ENSMUSG00000031134	Rbmx	0.623956	0.266817	1.22559	7.86016e-185	2.56037e-180	Rbmx
0	ENSMUSG00000018196	Glrx2	0.786731	0.372923	1.07699	9.08094e-185	2.95803e-180	Glrx2
0	ENSMUSG00000069744	Psmb3	1.87934	1.21936	0.624107	1.28121e-184	4.17341e-180	Psmb3
0	ENSMUSG00000030824	Nucb1	1.33713	0.753945	0.826609	1.54813e-184	5.04287e-180	Nucb1
0	ENSMUSG00000021669	Cert1	0.769868	0.346301	1.15259	2.07168e-184	6.74829e-180	Cert1
0	ENSMUSG00000063550	Nup98	0.827986	0.429052	0.948453	6.78222e-184	2.20924e-179	Nup98
0	ENSMUSG00000050856	Atp5k	1.66335	1.14354	0.540586	1.74707e-183	5.6909e-179	Atp5k
0	ENSMUSG00000011096	Akt1s1	0.683842	0.329654	1.05271	2.45318e-183	7.99099e-179	Akt1s1
0	ENSMUSG00000006010	Odr4	0.59709	0.266809	1.16214	2.81123e-183	9.1573e-179	Odr4
0	ENSMUSG00000031221	Igbp1	0.601275	0.27281	1.14013	3.24731e-183	1.05778e-178	Igbp1
0	ENSMUSG00000029152	Ociad1	0.913395	0.468457	0.96332	4.62927e-183	1.50794e-178	Ociad1
0	ENSMUSG00000038412	Higd1a	1.31563	0.817261	0.686888	7.1006e-183	2.31295e-178	Higd1a
0	ENSMUSG00000035569	Ankrd11	2.09117	1.42639	0.551938	1.26257e-182	4.11268e-178	Ankrd11
0	ENSMUSG00000029247	Paics	1.20752	0.758228	0.67135	1.40306e-182	4.57032e-178	Paics
0	ENSMUSG00000037286	Stag1	1.21156	0.731105	0.728717	3.424e-182	1.11533e-177	Stag1
0	ENSMUSG00000027206	Cops2	0.853199	0.420628	1.02034	3.77361e-182	1.22921e-177	Cops2
0	ENSMUSG00000035781	R3hdm4	0.84494	0.424456	0.993233	5.25541e-182	1.7119e-177	R3hdm4
0	ENSMUSG00000022661	Cd200	0.727086	0.392772	0.888435	1.3723e-181	4.47014e-177	Cd200
0	ENSMUSG00000034544	Rsrc1	0.681812	0.380086	0.843047	1.96677e-181	6.40655e-177	Rsrc1
0	ENSMUSG00000018707	Dync1h1	1.12736	0.694418	0.699078	2.01285e-181	6.55667e-177	Dync1h1
0	ENSMUSG00000014606	Slc25a11	0.6532	0.30099	1.11781	2.80378e-181	9.13302e-177	Slc25a11
0	ENSMUSG00000025203	Scd2	0.811533	0.496727	0.708195	6.85044e-181	2.23146e-176	Scd2
0	ENSMUSG00000003402	Prkcsh	0.681312	0.322719	1.07804	8.42395e-181	2.74402e-176	Prkcsh
0	ENSMUSG00000028945	Rheb	1.73647	1.17776	0.560116	1.99388e-180	6.49485e-176	Rheb
0	ENSMUSG00000015149	Sirt2	0.633302	0.267245	1.24473	6.9218e-180	2.25471e-175	Sirt2
0	ENSMUSG00000032621	Srek1	0.912198	0.50952	0.840207	7.3421e-180	2.39162e-175	Srek1
0	ENSMUSG00000028649	Macf1	1.77679	1.34802	0.398429	8.05601e-180	2.62416e-175	Macf1
0	ENSMUSG00000036940	Kdm1a	1.23947	0.735912	0.752119	8.29425e-180	2.70177e-175	Kdm1a
0	ENSMUSG00000058587	Tmod3	0.737774	0.364018	1.01917	1.51122e-179	4.92266e-175	Tmod3
0	ENSMUSG00000019920	Lims1	1.05646	0.606279	0.801182	2.04871e-179	6.67346e-175	Lims1
0	ENSMUSG00000062456	Rpl9-ps6	0.750328	0.315013	1.25211	2.91071e-179	9.48133e-175	Rpl9-ps6
0	ENSMUSG00000022641	Bbx	0.716077	0.437769	0.709945	3.04169e-179	9.90799e-175	Bbx
0	ENSMUSG00000063019	Manbal	0.578596	0.233396	1.30978	7.04039e-179	2.29334e-174	Manbal
0	ENSMUSG00000028494	Plin2	1.19165	0.862314	0.466672	7.56851e-179	2.46537e-174	Plin2
0	ENSMUSG00000029017	Pmpcb	0.62691	0.303377	1.04715	1.35164e-178	4.40284e-174	Pmpcb
0	ENSMUSG00000050621	Rps27rt	0.775533	0.374754	1.04925	1.53715e-178	5.00713e-174	Rps27rt
0	ENSMUSG00000039105	Atp6v1g1	2.07782	1.42868	0.540386	1.85033e-178	6.02728e-174	Atp6v1g1
0	ENSMUSG00000026281	Dtymk	1.5355	1.03598	0.567711	3.86392e-178	1.25863e-173	Dtymk
0	ENSMUSG00000056608	Chd9	0.690364	0.355841	0.956124	4.6208e-178	1.50518e-173	Chd9
0	ENSMUSG00000025173	Wdr45b	0.617246	0.280072	1.14004	1.1551e-177	3.76263e-173	Wdr45b
0	ENSMUSG00000026031	Cflar	0.666903	0.327453	1.02619	2.79126e-177	9.09227e-173	Cflar
0	ENSMUSG00000047036	Zfp445	0.640594	0.294993	1.11873	3.60378e-177	1.17389e-172	Zfp445
0	ENSMUSG00000040022	Rab11fip2	0.707702	0.352538	1.00536	5.44541e-177	1.77379e-172	Rab11fip2
0	ENSMUSG00000079197	Psme2	0.970228	0.572236	0.761712	6.35657e-177	2.07059e-172	Psme2
0	ENSMUSG00000002379	Ndufa11	2.3787	1.6896	0.493493	9.9228e-177	3.23225e-172	Ndufa11
0	ENSMUSG00000063236	1110038F14Rik	0.645822	0.322085	1.00369	2.81346e-176	9.16456e-172	1110038F14Rik
0	ENSMUSG00000020716	Nf1	0.635186	0.321156	0.983907	3.39356e-176	1.10542e-171	Nf1
0	ENSMUSG00000023942	Slc29a1	0.800112	0.415115	0.946691	4.22696e-176	1.37689e-171	Slc29a1
0	ENSMUSG00000020321	Mdh1	1.00298	0.66278	0.597686	5.62606e-176	1.83263e-171	Mdh1
0	ENSMUSG00000038633	Degs1	0.847312	0.458748	0.885192	7.13526e-176	2.32424e-171	Degs1
0	ENSMUSG00000025364	Pa2g4	1.11337	0.66238	0.749197	8.53729e-176	2.78094e-171	Pa2g4
0	ENSMUSG00000024480	Ap3s1	0.853445	0.462492	0.883869	1.11431e-175	3.62976e-171	Ap3s1
0	ENSMUSG00000029701	Rbm28	0.619017	0.303263	1.02941	1.12151e-175	3.65321e-171	Rbm28
0	ENSMUSG00000089847	Timm10b	1.0242	0.611113	0.744987	1.24412e-175	4.05259e-171	Timm10b
0	ENSMUSG00000021482	Prxl2c	0.621086	0.264303	1.2326	1.78795e-175	5.82407e-171	Prxl2c
0	ENSMUSG00000029621	Arpc1a	1.34653	0.827443	0.702512	1.83848e-175	5.98865e-171	Arpc1a
0	ENSMUSG00000022387	Brd1	1.18907	0.713725	0.73639	1.87314e-175	6.10157e-171	Brd1
0	ENSMUSG00000038398	Upf3a	0.817625	0.430129	0.926671	2.37506e-175	7.73651e-171	Upf3a
0	ENSMUSG00000003746	Man1a	0.690183	0.29201	1.24096	3.22991e-175	1.05211e-170	Man1a
0	ENSMUSG00000022820	Ndufb4	2.05228	1.43097	0.520236	3.67984e-175	1.19867e-170	Ndufb4
0	ENSMUSG00000053838	Nudcd3	0.632546	0.313848	1.0111	4.90948e-175	1.59921e-170	Nudcd3
0	ENSMUSG00000031198	Fundc2	1.69213	0.985329	0.780167	1.26501e-174	4.12065e-170	Fundc2
0	ENSMUSG00000060802	B2m	1.31837	0.901226	0.548793	1.76255e-174	5.74133e-170	B2m
0	ENSMUSG00000023025	Larp4	0.789665	0.435397	0.858908	1.78709e-174	5.82126e-170	Larp4
0	ENSMUSG00000019494	Cops6	0.900204	0.537976	0.742709	4.02371e-174	1.31068e-169	Cops6
0	ENSMUSG00000034484	Snx2	0.670425	0.349238	0.940866	6.48163e-174	2.11133e-169	Snx2
0	ENSMUSG00000035649	Zcchc7	0.960656	0.607246	0.661738	6.77078e-174	2.20551e-169	Zcchc7
0	ENSMUSG00000018476	Kdm6b	0.791798	0.448942	0.818602	1.13461e-173	3.69588e-169	Kdm6b
0	ENSMUSG00000025616	Usp16	0.608012	0.31718	0.938798	1.32094e-173	4.30284e-169	Usp16
0	ENSMUSG00000020180	Snrpd3	1.00751	0.603336	0.739766	1.84451e-173	6.00831e-169	Snrpd3
0	ENSMUSG00000040048	Ndufb10	2.22488	1.53502	0.535472	2.09195e-173	6.81433e-169	Ndufb10
0	ENSMUSG00000027091	Zc3h15	1.48344	0.988817	0.585175	3.1667e-173	1.03152e-168	Zc3h15
0	ENSMUSG00000029705	Cux1	1.06534	0.63113	0.7553	3.21206e-173	1.0463e-168	Cux1
0	ENSMUSG00000027366	Sppl2a	0.725231	0.334761	1.11531	6.03277e-173	1.96511e-168	Sppl2a
0	ENSMUSG00000020720	Psmd12	1.48345	0.924274	0.682564	2.44693e-172	7.97063e-168	Psmd12
0	ENSMUSG00000034152	Exoc3	0.687999	0.351776	0.96775	2.65388e-172	8.64475e-168	Exoc3
0	ENSMUSG00000021431	Snrnp48	0.70959	0.372847	0.928402	4.40179e-172	1.43384e-167	Snrnp48
0	ENSMUSG00000061665	Cd2ap	1.38013	1.02127	0.434437	4.76599e-172	1.55247e-167	Cd2ap
0	ENSMUSG00000034432	Cops8	0.644821	0.329677	0.967845	6.38954e-172	2.08133e-167	Cops8
0	ENSMUSG00000030512	Snrpa1	0.975057	0.558341	0.804338	7.65471e-172	2.49345e-167	Snrpa1
0	ENSMUSG00000035770	Dync1li2	0.661982	0.331624	0.997245	9.6966e-172	3.15857e-167	Dync1li2
0	ENSMUSG00000020422	Tns3	0.650035	0.349657	0.894577	2.04401e-171	6.65815e-167	Tns3
0	ENSMUSG00000032336	Nptn	1.2639	0.754677	0.743946	2.37484e-171	7.7358e-167	Nptn
0	ENSMUSG00000040843	Tiprl	0.774702	0.392506	0.980928	5.66881e-171	1.84656e-166	Tiprl
0	ENSMUSG00000008036	Ap2s1	1.61073	1.06005	0.603576	6.14564e-171	2.00188e-166	Ap2s1
0	ENSMUSG00000042670	Immp1l	0.70775	0.352147	1.00706	7.39801e-171	2.40983e-166	Immp1l
0	ENSMUSG00000022110	Sucla2	0.573353	0.275226	1.05881	7.69675e-171	2.50714e-166	Sucla2
0	ENSMUSG00000030120	Mlf2	0.89789	0.5229	0.780002	1.1195e-170	3.64665e-166	Mlf2
0	ENSMUSG00000028851	Nudc	1.48827	1.10766	0.426119	1.75697e-170	5.72315e-166	Nudc
0	ENSMUSG00000006050	Sra1	0.868148	0.465186	0.900134	2.02697e-170	6.60265e-166	Sra1
0	ENSMUSG00000020705	Ddx42	0.9657	0.568411	0.764641	2.18914e-169	7.13091e-165	Ddx42
0	ENSMUSG00000032178	Ilf3	0.694035	0.349288	0.990589	2.4639e-169	8.02591e-165	Ilf3
0	ENSMUSG00000014195	Dnajc7	0.952659	0.646167	0.560054	3.83039e-169	1.24771e-164	Dnajc7
0	ENSMUSG00000037487	Ubr5	0.808112	0.48558	0.734845	4.32335e-169	1.40829e-164	Ubr5
0	ENSMUSG00000031701	Dnaja2	1.32856	0.922156	0.526778	4.35959e-169	1.42009e-164	Dnaja2
0	ENSMUSG00000032437	Stt3b	0.840322	0.436126	0.946198	6.05141e-169	1.97119e-164	Stt3b
0	ENSMUSG00000032047	Acat1	0.987336	0.591728	0.738606	1.03445e-168	3.36962e-164	Acat1
0	ENSMUSG00000068039	Tcp1	1.46441	1.06744	0.456158	1.53884e-168	5.01262e-164	Tcp1
0	ENSMUSG00000024780	Cdc37l1	0.755806	0.40657	0.894514	3.28104e-168	1.06877e-163	Cdc37l1
0	ENSMUSG00000021832	Psmc6	1.64187	1.0957	0.583481	8.65852e-168	2.82043e-163	Psmc6
0	ENSMUSG00000027660	Skil	0.882558	0.534118	0.724532	1.23802e-167	4.03272e-163	Skil
0	ENSMUSG00000008333	Snrpb2	0.647636	0.354675	0.868684	1.50967e-167	4.9176e-163	Snrpb2
0	ENSMUSG00000006315	Tmem147	0.994451	0.691523	0.524123	1.6329e-167	5.31899e-163	Tmem147
0	ENSMUSG00000001627	Ifrd1	1.57375	1.197	0.394788	1.85972e-167	6.05786e-163	Ifrd1
0	ENSMUSG00000049760	Micos13	2.10785	1.5476	0.445733	2.743e-167	8.93505e-163	Micos13
0	ENSMUSG00000024081	Cebpz	0.775456	0.437525	0.82568	7.76646e-167	2.52985e-162	Cebpz
0	ENSMUSG00000020219	Timm13	1.57149	1.0992	0.515681	8.12836e-167	2.64773e-162	Timm13
0	ENSMUSG00000038690	Atp5j2	3.7382	2.90325	0.364673	3.00376e-166	9.78444e-162	Atp5j2
0	ENSMUSG00000042312	S100a13	0.632785	0.293284	1.10942	5.1186e-166	1.66733e-161	S100a13
0	ENSMUSG00000091537	Tma7	2.47024	1.84507	0.420979	7.52199e-166	2.45021e-161	Tma7
0	ENSMUSG00000028820	Sfpq	2.57602	1.9006	0.43869	1.90718e-165	6.21244e-161	Sfpq
0	ENSMUSG00000054604	Cggbp1	1.43227	0.950893	0.590948	2.71272e-165	8.8364e-161	Cggbp1
0	ENSMUSG00000037935	Smarce1	1.39092	0.881789	0.657533	2.76543e-165	9.00811e-161	Smarce1
0	ENSMUSG00000035623	Rsf1	0.94097	0.543234	0.792575	3.42761e-165	1.11651e-160	Rsf1
0	ENSMUSG00000025982	Sf3b1	2.85109	2.12614	0.42328	3.69238e-165	1.20275e-160	Sf3b1
0	ENSMUSG00000042396	Rbm7	0.69294	0.348826	0.990222	9.40534e-165	3.06369e-160	Rbm7
0	ENSMUSG00000022635	Zcrb1	1.56719	1.18041	0.408887	2.57074e-164	8.37393e-160	Zcrb1
0	ENSMUSG00000030224	Strap	1.15388	0.718956	0.68252	3.51859e-164	1.14615e-159	Strap
0	ENSMUSG00000035885	Cox8a	5.90411	4.57076	0.369286	7.00895e-164	2.2831e-159	Cox8a
0	ENSMUSG00000017188	Coa3	0.935255	0.507475	0.882023	9.06855e-164	2.95399e-159	Coa3
0	ENSMUSG00000028693	Nasp	1.29071	0.911499	0.501856	1.04823e-163	3.41451e-159	Nasp
0	ENSMUSG00000073131	Vma21	0.635412	0.371835	0.773031	1.06825e-163	3.47973e-159	Vma21
0	ENSMUSG00000032575	Manf	1.72715	1.06189	0.701754	1.42927e-163	4.65569e-159	Manf
0	ENSMUSG00000031388	Naa10	0.58819	0.285233	1.04414	3.6278e-163	1.18172e-158	Naa10
0	ENSMUSG00000074781	Ube2n	1.1624	0.74769	0.63659	8.96991e-163	2.92186e-158	Ube2n
0	ENSMUSG00000006289	Osgep	0.697611	0.368662	0.920124	9.80785e-163	3.19481e-158	Osgep
0	ENSMUSG00000022521	Crebbp	1.17976	0.783371	0.590729	1.08898e-162	3.54723e-158	Crebbp
0	ENSMUSG00000031505	Naxd	0.708634	0.352775	1.00629	2.05566e-162	6.69612e-158	Naxd
0	ENSMUSG00000032412	Atp1b3	0.999795	0.606203	0.721833	2.40476e-162	7.83326e-158	Atp1b3
0	ENSMUSG00000007815	Rhoa	3.86522	2.82884	0.45034	3.07481e-162	1.00159e-157	Rhoa
0	ENSMUSG00000087260	Lamtor5	1.129	0.705787	0.677738	4.18962e-162	1.36473e-157	Lamtor5
0	ENSMUSG00000040651	Tasor	0.960128	0.549831	0.804239	8.27697e-162	2.69614e-157	Tasor
0	ENSMUSG00000029686	Cul1	1.37109	0.902534	0.603273	1.47431e-161	4.80241e-157	Cul1
0	ENSMUSG00000071528	Atp5md	2.22478	1.64723	0.433619	2.38617e-161	7.77272e-157	Atp5md
0	ENSMUSG00000028191	Bcl10	1.26663	0.712304	0.830432	6.90528e-161	2.24933e-156	Bcl10
0	ENSMUSG00000071654	Uqcc3	0.694225	0.398689	0.800142	1.22251e-160	3.98219e-156	Uqcc3
0	ENSMUSG00000038615	Nfe2l1	1.03673	0.636149	0.704597	1.40891e-160	4.58939e-156	Nfe2l1
0	ENSMUSG00000032803	Cdv3	1.83819	1.34313	0.452686	1.49761e-160	4.87831e-156	Cdv3
0	ENSMUSG00000007867	Ift43	0.630822	0.393221	0.681893	1.97338e-160	6.4281e-156	Ift43
0	ENSMUSG00000019907	Ppp1r12a	1.16932	0.690418	0.760128	2.5184e-160	8.20342e-156	Ppp1r12a
0	ENSMUSG00000036748	Cuedc2	0.863172	0.49363	0.806219	4.29515e-160	1.3991e-155	Cuedc2
0	ENSMUSG00000056537	Rlim	0.996887	0.650072	0.616831	5.7629e-160	1.87721e-155	Rlim
0	ENSMUSG00000021500	Ddx46	1.31657	0.871257	0.595619	1.12988e-159	3.68046e-155	Ddx46
0	ENSMUSG00000033684	Qsox1	0.677525	0.364812	0.893121	4.59473e-159	1.49669e-154	Qsox1
0	ENSMUSG00000030286	Emc3	0.74452	0.378859	0.97465	7.30233e-159	2.37866e-154	Emc3
0	ENSMUSG00000005354	Txn2	0.861073	0.478737	0.846902	7.63099e-159	2.48572e-154	Txn2
0	ENSMUSG00000029404	Arl6ip4	0.857766	0.496395	0.789096	1.12749e-158	3.67268e-154	Arl6ip4
0	ENSMUSG00000002058	Unc119	0.71778	0.410544	0.806006	1.57682e-158	5.13633e-154	Unc119
0	ENSMUSG00000070934	Rraga	0.988675	0.553395	0.837186	2.13718e-158	6.96164e-154	Rraga
0	ENSMUSG00000043733	Ptpn11	0.687865	0.352248	0.965535	2.79247e-158	9.0962e-154	Ptpn11
0	ENSMUSG00000021576	Pdcd6	0.897502	0.531314	0.75635	3.59858e-158	1.1722e-153	Pdcd6
0	ENSMUSG00000001964	Emd	0.755344	0.402323	0.908781	6.19867e-158	2.01915e-153	Emd
0	ENSMUSG00000038324	Trpc4ap	0.791774	0.439592	0.848925	8.29738e-158	2.70279e-153	Trpc4ap
0	ENSMUSG00000069495	Epc2	0.713106	0.345415	1.04579	1.18973e-157	3.87544e-153	Epc2
0	ENSMUSG00000021413	Prpf4b	2.1347	1.65042	0.3712	1.57284e-157	5.12338e-153	Prpf4b
0	ENSMUSG00000040128	Pnrc1	5.17873	3.84677	0.428952	2.47463e-157	8.06086e-153	Pnrc1
0	ENSMUSG00000027613	Eif6	0.946045	0.619505	0.610792	2.90891e-157	9.47548e-153	Eif6
0	ENSMUSG00000052915	Msl1	0.65773	0.325757	1.0137	6.68097e-157	2.17626e-152	Msl1
0	ENSMUSG00000034647	Ankrd12	0.918116	0.521756	0.8153	8.6526e-157	2.8185e-152	Ankrd12
0	ENSMUSG00000021606	Ndufs6	1.5686	1.0875	0.528465	1.01876e-156	3.31849e-152	Ndufs6
0	ENSMUSG00000078570	1110065P20Rik	0.850347	0.579815	0.552457	5.65646e-156	1.84253e-151	1110065P20Rik
0	ENSMUSG00000062184	Hs6st2	0.800532	0.515103	0.636098	1.14739e-155	3.7375e-151	Hs6st2
0	ENSMUSG00000025872	Thoc3	0.580786	0.28839	1.00998	1.89686e-155	6.17883e-151	Thoc3
0	ENSMUSG00000032051	Fdx1	0.734491	0.496102	0.566108	4.40606e-155	1.43523e-150	Fdx1
0	ENSMUSG00000070319	Eif3g	0.951039	0.676768	0.490844	6.01228e-155	1.95844e-150	Eif3g
0	ENSMUSG00000052707	Tnrc6a	0.993254	0.634487	0.646571	1.17269e-154	3.81991e-150	Tnrc6a
0	ENSMUSG00000039967	Zfp292	0.951497	0.596913	0.672678	1.54998e-154	5.04889e-150	Zfp292
0	ENSMUSG00000063888	Rpl7l1	0.65771	0.340158	0.951246	3.03349e-154	9.8813e-150	Rpl7l1
0	ENSMUSG00000071533	Pcnp	1.59537	0.980633	0.702109	5.27123e-154	1.71705e-149	Pcnp
0	ENSMUSG00000025917	Cops5	0.85953	0.502357	0.774834	7.76289e-154	2.52868e-149	Cops5
0	ENSMUSG00000020022	Ndufa12	1.42254	1.02981	0.466092	1.07363e-153	3.49723e-149	Ndufa12
0	ENSMUSG00000030042	Pole4	0.659618	0.327702	1.00925	4.39999e-153	1.43325e-148	Pole4
0	ENSMUSG00000004364	Cul3	1.01764	0.623589	0.706562	5.70017e-153	1.85677e-148	Cul3
0	ENSMUSG00000031158	Timm17b	0.902149	0.527704	0.773637	1.8631e-152	6.06887e-148	Timm17b
0	ENSMUSG00000045624	Esf1	0.829832	0.477605	0.796999	5.36279e-152	1.74688e-147	Esf1
0	ENSMUSG00000068921	Dap3	0.765884	0.442571	0.791216	1.02981e-151	3.35451e-147	Dap3
0	ENSMUSG00000029860	Zyx	0.697812	0.419221	0.735126	1.22605e-151	3.99374e-147	Zyx
0	ENSMUSG00000062627	Mysm1	0.674897	0.358064	0.914448	4.9705e-151	1.61909e-146	Mysm1
0	ENSMUSG00000018501	Ncor1	1.78911	1.24907	0.518391	8.77868e-151	2.85957e-146	Ncor1
0	ENSMUSG00000061559	Wdr61	0.649563	0.352289	0.882709	1.23614e-150	4.0266e-146	Wdr61
0	ENSMUSG00000005078	Jkamp	0.586656	0.31028	0.918945	3.11749e-150	1.01549e-145	Jkamp
0	ENSMUSG00000017291	Taok1	0.886044	0.536268	0.724424	3.1912e-150	1.0395e-145	Taok1
0	ENSMUSG00000067194	Eif1ax	1.37003	1.02403	0.419945	5.43874e-150	1.77162e-145	Eif1ax
0	ENSMUSG00000115987	Vps28	0.69136	0.35406	0.965445	5.87368e-150	1.91329e-145	Vps28
0	ENSMUSG00000062054	Iah1	0.615263	0.358624	0.778731	9.0289e-150	2.94108e-145	Iah1
0	ENSMUSG00000037740	Mrps26	0.599511	0.313278	0.936342	3.75057e-149	1.22171e-144	Mrps26
0	ENSMUSG00000025404	R3hdm2	1.00688	0.717255	0.489334	7.56424e-149	2.46397e-144	R3hdm2
0	ENSMUSG00000034160	Ogt	1.64464	1.09653	0.584824	8.34281e-149	2.71759e-144	Ogt
0	ENSMUSG00000000902	Smarcb1	0.680376	0.366224	0.893607	1.041e-148	3.39096e-144	Smarcb1
0	ENSMUSG00000041560	Nop53	0.933611	0.575604	0.697745	1.25623e-148	4.09204e-144	Nop53
0	ENSMUSG00000022752	Tomm70a	0.651026	0.346413	0.910221	1.30098e-148	4.23782e-144	Tomm70a
0	ENSMUSG00000021737	Psmd6	1.05255	0.657837	0.67809	1.68312e-148	5.4826e-144	Psmd6
0	ENSMUSG00000021290	Atp5mpl	1.64636	1.15635	0.509706	2.12106e-148	6.90913e-144	Atp5mpl
0	ENSMUSG00000078578	Ube2d3	2.91167	2.25138	0.371038	5.65755e-148	1.84289e-143	Ube2d3
0	ENSMUSG00000029394	Cdk2ap1	0.67652	0.322182	1.07025	1.16614e-147	3.79858e-143	Cdk2ap1
0	ENSMUSG00000002660	Clpp	0.60316	0.330295	0.868786	1.24586e-147	4.05827e-143	Clpp
0	ENSMUSG00000017781	Pitpna	0.814916	0.48792	0.740005	1.53257e-147	4.9922e-143	Pitpna
0	ENSMUSG00000034681	Rnps1	1.14323	0.734324	0.638632	2.69172e-147	8.76802e-143	Rnps1
0	ENSMUSG00000020850	Prpf8	0.778872	0.406656	0.937577	6.58051e-147	2.14354e-142	Prpf8
0	ENSMUSG00000063200	Nol7	1.46747	1.02539	0.517166	7.25008e-147	2.36164e-142	Nol7
0	ENSMUSG00000057649	Brd9	0.644506	0.359109	0.843771	1.07497e-146	3.5016e-142	Brd9
0	ENSMUSG00000037475	Thoc2	1.16708	0.798755	0.54708	1.98104e-146	6.45305e-142	Thoc2
0	ENSMUSG00000034868	Myl12b	0.9075	0.641347	0.500793	1.25289e-145	4.08118e-141	Myl12b
0	ENSMUSG00000020516	Rps6kb1	0.600768	0.29813	1.01087	1.81303e-145	5.90577e-141	Rps6kb1
0	ENSMUSG00000029836	Cbx3	3.0302	2.28121	0.409614	1.08221e-144	3.5252e-140	Cbx3
0	ENSMUSG00000025261	Huwe1	1.31037	0.995488	0.396494	1.90004e-144	6.18918e-140	Huwe1
0	ENSMUSG00000052962	Mrpl35	0.715607	0.432878	0.725207	2.47759e-144	8.07049e-140	Mrpl35
0	ENSMUSG00000078622	Ccdc47	0.910478	0.532718	0.773253	9.94143e-144	3.23832e-139	Ccdc47
0	ENSMUSG00000025979	Mob4	0.946525	0.594339	0.671354	1.62301e-143	5.28679e-139	Mob4
0	ENSMUSG00000033760	Rbm4b	0.655366	0.360037	0.864157	1.69786e-143	5.53061e-139	Rbm4b
0	ENSMUSG00000040462	Os9	0.656927	0.338993	0.954479	1.95286e-143	6.36124e-139	Os9
0	ENSMUSG00000022858	Tra2b	2.05817	1.52089	0.436448	6.87888e-143	2.24073e-138	Tra2b
0	ENSMUSG00000036398	Ppp1r11	0.564266	0.311043	0.85926	6.9424e-143	2.26142e-138	Ppp1r11
0	ENSMUSG00000049606	Zfp644	1.57346	1.16247	0.436753	1.04536e-142	3.40517e-138	Zfp644
0	ENSMUSG00000026111	Unc50	0.742905	0.440976	0.752475	1.72393e-142	5.61554e-138	Unc50
0	ENSMUSG00000055531	Cpsf6	0.779256	0.442968	0.814894	1.89412e-142	6.16992e-138	Cpsf6
0	ENSMUSG00000021252	Erg28	0.66456	0.35323	0.911792	2.07559e-142	6.76103e-138	Erg28
0	ENSMUSG00000028868	Wasf2	1.75766	1.24429	0.498335	2.59592e-142	8.45596e-138	Wasf2
0	ENSMUSG00000019428	Fkbp8	1.02468	0.670166	0.61259	2.70234e-142	8.8026e-138	Fkbp8
0	ENSMUSG00000030879	Mrpl17	0.902165	0.633667	0.509667	3.57262e-142	1.16374e-137	Mrpl17
0	ENSMUSG00000034165	Ccnd3	1.943	1.4126	0.459934	4.6793e-142	1.52424e-137	Ccnd3
0	ENSMUSG00000078427	Sarnp	1.67544	1.14846	0.544839	6.11156e-142	1.99078e-137	Sarnp
0	ENSMUSG00000059208	Hnrnpm	1.95092	1.41693	0.461388	5.2603e-141	1.71349e-136	Hnrnpm
0	ENSMUSG00000023967	Mrps18a	0.655591	0.379679	0.788018	1.64742e-140	5.36629e-136	Mrps18a
0	ENSMUSG00000021149	Gtpbp4	0.624956	0.367185	0.767247	1.87683e-140	6.11358e-136	Gtpbp4
0	ENSMUSG00000039756	Dnttip2	0.777796	0.495146	0.651538	2.01048e-140	6.54892e-136	Dnttip2
0	ENSMUSG00000037519	Ppfia1	0.665676	0.373966	0.831912	3.6847e-140	1.20025e-135	Ppfia1
0	ENSMUSG00000019373	Cops3	0.680151	0.401642	0.759946	4.16468e-140	1.3566e-135	Cops3
0	ENSMUSG00000021577	Sdha	0.896687	0.581871	0.623905	5.51766e-140	1.79732e-135	Sdha
0	ENSMUSG00000036835	Psenen	1.4803	1.1166	0.40678	8.10021e-140	2.63856e-135	Psenen
0	ENSMUSG00000030007	Cct7	1.65635	1.27546	0.376988	9.39808e-140	3.06133e-135	Cct7
0	ENSMUSG00000021428	Riok1	0.605007	0.299929	1.01233	9.53668e-140	3.10648e-135	Riok1
0	ENSMUSG00000084786	Ubl5	1.96689	1.50105	0.389949	4.2593e-139	1.38742e-134	Ubl5
0	ENSMUSG00000028207	Asph	0.644343	0.342692	0.910915	5.85621e-139	1.9076e-134	Asph
0	ENSMUSG00000028729	Ebna1bp2	0.746814	0.45076	0.728389	2.16098e-138	7.03917e-134	Ebna1bp2
0	ENSMUSG00000032328	Tmem30a	0.730315	0.374927	0.961907	9.43076e-138	3.07197e-133	Tmem30a
0	ENSMUSG00000022443	Myh9	1.06314	0.744527	0.513942	1.67043e-137	5.44125e-133	Myh9
0	ENSMUSG00000030002	Dusp11	1.20451	0.774104	0.637846	1.83581e-137	5.97996e-133	Dusp11
0	ENSMUSG00000034243	Golgb1	1.05023	0.673774	0.640365	1.91722e-137	6.24514e-133	Golgb1
0	ENSMUSG00000042699	Dhx9	1.30498	0.8877	0.555881	4.50429e-137	1.46723e-132	Dhx9
0	ENSMUSG00000063511	Snrnp70	1.8505	1.41302	0.389129	4.65139e-137	1.51514e-132	Snrnp70
0	ENSMUSG00000052337	Immt	1.09577	0.720694	0.604488	4.69448e-137	1.52918e-132	Immt
0	ENSMUSG00000028426	Rad23b	0.766865	0.466842	0.716037	5.75133e-137	1.87344e-132	Rad23b
0	ENSMUSG00000030304	Ergic2	1.08357	0.675858	0.681006	9.06101e-137	2.95153e-132	Ergic2
0	ENSMUSG00000002395	Use1	0.865855	0.541941	0.67599	1.17721e-136	3.83465e-132	Use1
0	ENSMUSG00000101970	Chaserr	1.15317	0.731454	0.656772	1.89772e-136	6.18163e-132	Chaserr
0	ENSMUSG00000035048	Anapc13	0.907429	0.598077	0.601454	2.9591e-136	9.63898e-132	Anapc13
0	ENSMUSG00000030275	Etnk1	0.719662	0.453267	0.666959	4.12449e-136	1.34351e-131	Etnk1
0	ENSMUSG00000038965	Ube2l3	1.59163	1.12677	0.498311	1.62328e-135	5.28766e-131	Ube2l3
0	ENSMUSG00000029062	Cdk11b	0.947041	0.670058	0.49914	6.24177e-135	2.0332e-130	Cdk11b
0	ENSMUSG00000025868	Higd2a	1.02876	0.698048	0.559504	1.83002e-134	5.9611e-130	Higd2a
0	ENSMUSG00000054312	Mrps21	1.11764	0.741529	0.591878	2.02169e-134	6.58544e-130	Mrps21
0	ENSMUSG00000038374	Rbm8a	1.44733	1.08012	0.422208	2.30373e-134	7.50417e-130	Rbm8a
0	ENSMUSG00000025745	Hadha	1.28533	0.919682	0.482936	4.0847e-134	1.33055e-129	Hadha
0	ENSMUSG00000024190	Dusp1	2.65058	1.32495	1.00037	6.85754e-134	2.23377e-129	Dusp1
0	ENSMUSG00000057530	Ece1	0.669351	0.444449	0.590746	7.28205e-134	2.37206e-129	Ece1
0	ENSMUSG00000068267	Cenpb	0.83018	0.48973	0.761438	8.68974e-134	2.8306e-129	Cenpb
0	ENSMUSG00000031878	Nae1	0.696569	0.436651	0.673787	4.40655e-133	1.43539e-128	Nae1
0	ENSMUSG00000024603	Dctn4	0.885811	0.575315	0.622646	7.58285e-133	2.47004e-128	Dctn4
0	ENSMUSG00000025860	Xiap	0.788113	0.474518	0.731938	1.135e-132	3.69714e-128	Xiap
0	ENSMUSG00000022141	Nipbl	1.28157	0.868112	0.561955	1.56573e-132	5.10022e-128	Nipbl
0	ENSMUSG00000003873	Bax	1.16388	0.843212	0.464975	4.58011e-132	1.49192e-127	Bax
0	ENSMUSG00000028741	Mrto4	0.650397	0.392563	0.728395	5.69181e-132	1.85405e-127	Mrto4
0	ENSMUSG00000028461	Ccdc107	0.707619	0.403622	0.809968	1.3353e-131	4.3496e-127	Ccdc107
0	ENSMUSG00000032376	Usp3	0.646208	0.369518	0.806353	1.79832e-131	5.85784e-127	Usp3
0	ENSMUSG00000091512	Lamtor3	0.684901	0.390007	0.812396	3.49949e-131	1.13993e-126	Lamtor3
0	ENSMUSG00000020386	Sar1b	0.740842	0.452757	0.710429	2.60898e-130	8.49848e-126	Sar1b
0	ENSMUSG00000091625	Lsm5	1.12721	0.806512	0.482992	3.44254e-130	1.12137e-125	Lsm5
0	ENSMUSG00000038446	Cdc40	0.715107	0.4014	0.833119	3.77318e-130	1.22908e-125	Cdc40
0	ENSMUSG00000022781	Pak2	0.860677	0.576022	0.579349	4.75557e-130	1.54908e-125	Pak2
0	ENSMUSG00000029833	Trim24	0.786825	0.482188	0.706447	6.20099e-130	2.01991e-125	Trim24
0	ENSMUSG00000026219	Trip12	1.12452	0.790482	0.508506	6.49212e-130	2.11474e-125	Trip12
0	ENSMUSG00000028465	Tln1	1.4826	1.0572	0.487886	9.32416e-130	3.03725e-125	Tln1
0	ENSMUSG00000070697	Utp3	0.723059	0.401733	0.847878	2.01988e-129	6.57956e-125	Utp3
0	ENSMUSG00000022757	Tfg	0.651269	0.385346	0.7571	2.55859e-129	8.33435e-125	Tfg
0	ENSMUSG00000009470	Tnpo1	0.629839	0.380827	0.725845	3.35976e-129	1.09441e-124	Tnpo1
0	ENSMUSG00000049940	Pgrmc2	0.823187	0.485891	0.760588	3.37818e-129	1.10041e-124	Pgrmc2
0	ENSMUSG00000029146	Snx17	0.642603	0.332678	0.949804	4.21805e-129	1.37399e-124	Snx17
0	ENSMUSG00000004268	Emg1	0.967808	0.587351	0.720496	6.09775e-129	1.98628e-124	Emg1
0	ENSMUSG00000044018	Mrpl50	0.588208	0.287447	1.03303	6.49707e-129	2.11635e-124	Mrpl50
0	ENSMUSG00000033845	Mrpl15	0.707085	0.448431	0.657	1.44423e-128	4.70444e-124	Mrpl15
0	ENSMUSG00000001847	Rac1	1.40867	0.989647	0.509347	3.18767e-128	1.03835e-123	Rac1
0	ENSMUSG00000057130	Txnl4a	0.622815	0.367939	0.759337	4.38324e-128	1.4278e-123	Txnl4a
0	ENSMUSG00000020923	Ubtf	1.37317	0.92114	0.576014	4.74411e-128	1.54535e-123	Ubtf
0	ENSMUSG00000040006	Ginm1	0.649057	0.336736	0.946725	7.8648e-128	2.56188e-123	Ginm1
0	ENSMUSG00000020863	Luc7l3	1.43747	1.06679	0.430258	8.91971e-128	2.90551e-123	Luc7l3
0	ENSMUSG00000024571	Naa12	1.02159	0.684042	0.578657	2.18963e-127	7.13252e-123	Naa12
0	ENSMUSG00000033014	Trim33	0.664797	0.373997	0.829888	2.51339e-127	8.18711e-123	Trim33
0	ENSMUSG00000020107	Anapc16	1.04899	0.614041	0.772597	2.84229e-127	9.25849e-123	Anapc16
0	ENSMUSG00000021111	Papola	1.19863	0.885868	0.436222	3.11481e-127	1.01462e-122	Papola
0	ENSMUSG00000078919	Dpm1	0.605359	0.324337	0.900296	8.23829e-127	2.68354e-122	Dpm1
0	ENSMUSG00000018287	Spag7	0.62162	0.353512	0.814272	2.91728e-126	9.50276e-122	Spag7
0	ENSMUSG00000062580	Timm17a	0.859871	0.557563	0.624985	3.41213e-126	1.11147e-121	Timm17a
0	ENSMUSG00000021823	Vcl	0.673141	0.370018	0.863313	4.63642e-126	1.51027e-121	Vcl
0	ENSMUSG00000037361	Sf3b6	1.67857	1.22417	0.455429	7.6861e-126	2.50367e-121	Sf3b6
0	ENSMUSG00000026775	Yme1l1	0.90521	0.568072	0.672178	7.78901e-126	2.53719e-121	Yme1l1
0	ENSMUSG00000029203	Ube2k	1.14709	0.767364	0.579992	1.7112e-125	5.57405e-121	Ube2k
0	ENSMUSG00000023845	Lnpep	0.71981	0.431052	0.739753	2.10836e-125	6.86778e-121	Lnpep
0	ENSMUSG00000021327	Zkscan3	0.624215	0.356134	0.809621	2.20251e-125	7.17444e-121	Zkscan3
0	ENSMUSG00000021040	Slirp	0.652145	0.380837	0.776019	2.64941e-125	8.63019e-121	Slirp
0	ENSMUSG00000030591	Psmd8	1.5775	1.12917	0.482375	3.52648e-125	1.14872e-120	Psmd8
0	ENSMUSG00000020232	Hmg20b	0.900813	0.57918	0.637215	5.17688e-125	1.68632e-120	Hmg20b
0	ENSMUSG00000063524	Eno1	0.672393	0.440029	0.611705	6.43639e-125	2.09659e-120	Eno1
0	ENSMUSG00000042390	Gatad2b	0.828253	0.522996	0.663272	1.27129e-124	4.14109e-120	Gatad2b
0	ENSMUSG00000024218	Taf11	0.637539	0.333914	0.933037	3.31e-124	1.0782e-119	Taf11
0	ENSMUSG00000022247	Brix1	0.600163	0.354855	0.758125	1.0047e-123	3.27271e-119	Brix1
0	ENSMUSG00000001642	Akr1b3	0.624502	0.393118	0.667745	1.54656e-123	5.03776e-119	Akr1b3
0	ENSMUSG00000027593	Raly	2.02982	1.41335	0.522232	2.7721e-123	9.02983e-119	Raly
0	ENSMUSG00000024726	Carnmt1	0.85012	0.549581	0.629336	4.68694e-123	1.52672e-118	Carnmt1
0	ENSMUSG00000036850	Mrpl41	0.674289	0.399266	0.756017	5.75041e-123	1.87314e-118	Mrpl41
0	ENSMUSG00000026851	BC005624	0.732148	0.397695	0.88047	9.13188e-123	2.97462e-118	BC005624
0	ENSMUSG00000022210	Dhrs4	0.610952	0.325257	0.909479	1.05955e-122	3.45138e-118	Dhrs4
0	ENSMUSG00000038014	Fam120a	0.645566	0.376011	0.779791	4.49207e-122	1.46325e-117	Fam120a
0	ENSMUSG00000020349	Ppp2ca	1.48083	1.05778	0.485364	1.67977e-121	5.47168e-117	Ppp2ca
0	ENSMUSG00000046707	Csnk2a2	0.699988	0.440336	0.668725	4.10239e-121	1.33631e-116	Csnk2a2
0	ENSMUSG00000042406	Atf4	2.23164	1.62037	0.461779	5.9527e-121	1.93903e-116	Atf4
0	ENSMUSG00000057522	Spop	1.17925	0.819397	0.525236	8.12091e-121	2.64531e-116	Spop
0	ENSMUSG00000035150	Eif2s3x	0.618746	0.333817	0.890289	9.15785e-121	2.98308e-116	Eif2s3x
0	ENSMUSG00000026490	Cdc42bpa	0.724445	0.44444	0.704887	1.50505e-120	4.90255e-116	Cdc42bpa
0	ENSMUSG00000026466	Tor1aip1	0.712773	0.417289	0.772398	2.29722e-120	7.48298e-116	Tor1aip1
0	ENSMUSG00000022427	Tomm22	1.39002	0.986777	0.494308	6.49492e-120	2.11566e-115	Tomm22
0	ENSMUSG00000052144	Ppp4r2	1.14001	0.800038	0.510908	7.01235e-120	2.2842e-115	Ppp4r2
0	ENSMUSG00000023852	Chd1	0.812471	0.531638	0.611872	2.84799e-119	9.27705e-115	Chd1
0	ENSMUSG00000019710	Mrpl24	0.707102	0.48013	0.558492	4.03927e-119	1.31575e-114	Mrpl24
0	ENSMUSG00000002524	Puf60	0.84461	0.530453	0.67106	4.59968e-119	1.4983e-114	Puf60
0	ENSMUSG00000023020	Cox14	1.06699	0.761711	0.486232	9.29888e-119	3.02902e-114	Cox14
0	ENSMUSG00000079477	Rab7	0.960327	0.670063	0.519229	1.65372e-118	5.38682e-114	Rab7
0	ENSMUSG00000075486	Commd6	0.610905	0.368538	0.729134	1.99241e-118	6.49009e-114	Commd6
0	ENSMUSG00000093930	Hmgcs1	0.974378	0.58656	0.732201	3.32168e-118	1.08201e-113	Hmgcs1
0	ENSMUSG00000039473	Ubn1	1.1667	0.789098	0.564156	4.26302e-118	1.38864e-113	Ubn1
0	ENSMUSG00000056708	Ier5	1.06319	0.625555	0.765196	5.17488e-118	1.68566e-113	Ier5
0	ENSMUSG00000040028	Elavl1	0.814989	0.51516	0.66176	8.37211e-118	2.72713e-113	Elavl1
0	ENSMUSG00000029993	Nfu1	0.642626	0.401565	0.678346	1.86905e-117	6.08823e-113	Nfu1
0	ENSMUSG00000032410	Xrn1	0.855396	0.542287	0.657536	2.31171e-117	7.53016e-113	Xrn1
0	ENSMUSG00000041417	Pik3r1	2.33753	1.7752	0.397	2.88696e-117	9.40397e-113	Pik3r1
0	ENSMUSG00000026083	Eif5b	1.49126	1.11106	0.424592	5.33889e-117	1.73909e-112	Eif5b
0	ENSMUSG00000085241	Snhg3	0.818467	0.465527	0.814059	2.32242e-116	7.56506e-112	Snhg3
0	ENSMUSG00000021037	Ahsa1	0.735884	0.464888	0.662597	2.68772e-116	8.75499e-112	Ahsa1
0	ENSMUSG00000033228	Scaf11	1.4654	1.10284	0.410076	4.65321e-116	1.51574e-111	Scaf11
0	ENSMUSG00000021039	Snw1	0.977557	0.645403	0.59898	4.84843e-116	1.57933e-111	Snw1
0	ENSMUSG00000058407	Txndc9	1.13287	0.791948	0.516505	5.46866e-116	1.78136e-111	Txndc9
0	ENSMUSG00000020224	Llph	0.872857	0.612567	0.510878	6.62727e-116	2.15877e-111	Llph
0	ENSMUSG00000059552	Trp53	0.861824	0.554334	0.636638	1.73021e-115	5.63599e-111	Trp53
0	ENSMUSG00000024844	Banf1	1.05988	0.768335	0.464088	1.85718e-115	6.04958e-111	Banf1
0	ENSMUSG00000024400	Wdr33	0.880721	0.580906	0.600381	2.0666e-115	6.73175e-111	Wdr33
0	ENSMUSG00000026626	Ppp2r5a	0.740293	0.474311	0.642261	8.92273e-115	2.90649e-110	Ppp2r5a
0	ENSMUSG00000021076	Actr10	0.95286	0.626943	0.603932	1.2356e-114	4.02484e-110	Actr10
0	ENSMUSG00000030067	Foxp1	0.708401	0.483523	0.550981	1.70297e-114	5.54725e-110	Foxp1
0	ENSMUSG00000007415	Gatad1	0.781138	0.474705	0.718545	5.23895e-114	1.70653e-109	Gatad1
0	ENSMUSG00000046756	Mrps7	0.645389	0.404804	0.672944	7.75938e-114	2.52754e-109	Mrps7
0	ENSMUSG00000028413	B4galt1	0.787535	0.440204	0.839171	2.39287e-113	7.79455e-109	B4galt1
0	ENSMUSG00000024188	Luc7l	0.626275	0.364168	0.782192	2.42487e-113	7.89876e-109	Luc7l
0	ENSMUSG00000024943	Smc5	0.627641	0.391593	0.680584	2.59966e-113	8.46813e-109	Smc5
0	ENSMUSG00000039640	Mrpl12	0.664394	0.439113	0.597445	3.37112e-113	1.09811e-108	Mrpl12
0	ENSMUSG00000073616	Cops9	0.692968	0.479924	0.529983	3.83439e-113	1.24901e-108	Cops9
0	ENSMUSG00000027968	Larp7	0.716921	0.450178	0.671319	6.55225e-113	2.13433e-108	Larp7
0	ENSMUSG00000024181	Mrpl28	0.833656	0.559643	0.574945	1.34295e-112	4.37452e-108	Mrpl28
0	ENSMUSG00000005566	Trim28	1.00977	0.713734	0.500574	1.97715e-112	6.44037e-108	Trim28
0	ENSMUSG00000058503	Fam133b	0.933348	0.634623	0.556516	2.87408e-112	9.36202e-108	Fam133b
0	ENSMUSG00000029655	N4bp2l2	1.16369	0.819647	0.505627	4.55451e-112	1.48359e-107	N4bp2l2
0	ENSMUSG00000071659	Hnrnpul2	1.28181	0.891978	0.523104	6.66876e-112	2.17228e-107	Hnrnpul2
0	ENSMUSG00000035173	Ccdc186	0.72556	0.445095	0.704981	1.30583e-111	4.25361e-107	Ccdc186
0	ENSMUSG00000026309	Ilkap	0.687646	0.414885	0.728956	2.0221e-111	6.58678e-107	Ilkap
0	ENSMUSG00000091896	Ube2d2a	1.24213	0.890191	0.480634	2.06545e-111	6.72798e-107	Ube2d2a
0	ENSMUSG00000048490	Nrip1	1.07805	0.708193	0.606214	8.21667e-111	2.6765e-106	Nrip1
0	ENSMUSG00000012429	Mplkip	0.671545	0.386319	0.797692	9.16243e-111	2.98457e-106	Mplkip
0	ENSMUSG00000004096	Cwc15	1.05081	0.765864	0.45634	1.51624e-110	4.93901e-106	Cwc15
0	ENSMUSG00000033047	Eif3l	0.738318	0.48807	0.597152	2.95723e-110	9.63288e-106	Eif3l
0	ENSMUSG00000017831	Rab5a	1.00428	0.666025	0.592515	3.21384e-110	1.04688e-105	Rab5a
0	ENSMUSG00000037896	Rcor1	0.62029	0.344462	0.848598	5.31206e-110	1.73035e-105	Rcor1
0	ENSMUSG00000007880	Arid1a	0.663984	0.419113	0.663811	1.29649e-109	4.22318e-105	Arid1a
0	ENSMUSG00000004460	Dnajb11	0.876979	0.535353	0.712052	2.80395e-109	9.13358e-105	Dnajb11
0	ENSMUSG00000023939	Mrpl14	0.863149	0.603352	0.516609	3.5884e-109	1.16889e-104	Mrpl14
0	ENSMUSG00000035674	Ndufa3	1.1227	0.811486	0.468339	4.28354e-109	1.39532e-104	Ndufa3
0	ENSMUSG00000031696	Vps35	0.974724	0.673981	0.532286	1.02292e-108	3.33207e-104	Vps35
0	ENSMUSG00000066306	Numa1	0.859002	0.541392	0.665988	1.08936e-108	3.54849e-104	Numa1
0	ENSMUSG00000020993	Trappc6b	0.776403	0.49894	0.637941	1.37919e-108	4.49257e-104	Trappc6b
0	ENSMUSG00000022437	Samm50	0.730724	0.489277	0.578675	1.68184e-108	5.47844e-104	Samm50
0	ENSMUSG00000029169	Dhx15	0.842138	0.588832	0.516201	1.78124e-108	5.80221e-104	Dhx15
0	ENSMUSG00000024493	Lars	0.628332	0.376351	0.739449	1.92773e-108	6.27938e-104	Lars
0	ENSMUSG00000020664	Dld	0.723545	0.43809	0.723856	2.15139e-108	7.00794e-104	Dld
0	ENSMUSG00000042605	Atxn2	0.654842	0.388537	0.753096	2.60284e-108	8.4785e-104	Atxn2
0	ENSMUSG00000044791	Setd2	0.844413	0.566899	0.574857	3.88653e-108	1.266e-103	Setd2
0	ENSMUSG00000020708	Psmc5	1.30892	0.932133	0.489765	4.71117e-108	1.53462e-103	Psmc5
0	ENSMUSG00000027201	Myef2	1.04286	0.695016	0.585424	5.60798e-108	1.82674e-103	Myef2
0	ENSMUSG00000022194	Pabpn1	0.778411	0.537549	0.534135	8.94062e-108	2.91232e-103	Pabpn1
0	ENSMUSG00000052997	Uba2	0.811111	0.572599	0.502374	1.02933e-107	3.35294e-103	Uba2
0	ENSMUSG00000045969	Ing1	0.66835	0.378203	0.821442	1.39715e-107	4.55109e-103	Ing1
0	ENSMUSG00000001924	Uba1	0.733712	0.49589	0.565194	2.02316e-107	6.59023e-103	Uba1
0	ENSMUSG00000024006	Stk38	0.625626	0.39685	0.656708	2.24767e-107	7.32155e-103	Stk38
0	ENSMUSG00000037197	Rbm17	0.654127	0.424279	0.624558	2.28382e-107	7.43931e-103	Rbm17
0	ENSMUSG00000015961	Adss	0.671824	0.493129	0.446119	2.84941e-107	9.28166e-103	Adss
0	ENSMUSG00000028165	Cisd2	0.811846	0.503634	0.688831	3.42331e-107	1.11511e-102	Cisd2
0	ENSMUSG00000032026	Rexo2	1.02144	0.696181	0.553065	6.48876e-107	2.11365e-102	Rexo2
0	ENSMUSG00000038056	Kmt2c	0.91682	0.68329	0.42414	7.38204e-107	2.40463e-102	Kmt2c
0	ENSMUSG00000051316	Taf7	0.950177	0.666702	0.511155	7.70092e-107	2.5085e-102	Taf7
0	ENSMUSG00000009575	Cbx5	1.3495	1.02655	0.394619	1.26953e-106	4.13536e-102	Cbx5
0	ENSMUSG00000026987	Baz2b	0.995387	0.693318	0.52174	1.41935e-106	4.62339e-102	Baz2b
[truncated: 13,250 more rows]

## Sheet: Table S4
Table S4. The analysis of DEGs in oocytes between CTRL and E2 groups
Contrast	Cluster	Gene ID	Gene Name	group_1	group_2	cells_1	cells_2	pct_1	pct_2	log2FC	p_value	FDR	significance	Symbol	Description	KEGG_A_class	KEGG_B_class	Pathway	K_ID	GO Component	GO Function	GO Process
CTRL-vs-E2	Oocytes	ENSMUSG00000052305	Hbb-bs	675.003	265.238	210	485	1	1	-1.34761	2.25581e-28	7.34807e-24	down	Hbb-bs	hemoglobin, beta adult s chain [Source:MGI Symbol;Acc:MGI:5474852]	Human Diseases;Human Diseases	Infectious disease: parasitic;Infectious disease: parasitic	ko05143//African trypanosomiasis;ko05144//Malaria	K13823;K13823	GO:0005615//extracellular space;GO:0005833//hemoglobin complex;GO:0031838//haptoglobin-hemoglobin complex	GO:0004601//peroxidase activity;GO:0005344//oxygen transporter activity;GO:0019825//oxygen binding;GO:0020037//heme binding;GO:0030492//hemoglobin binding;GO:0031720//haptoglobin binding;GO:0031721//hemoglobin alpha binding;GO:0031722//hemoglobin beta binding;GO:0043177//organic acid binding;GO:0044877//macromolecular complex binding;GO:0046872//metal ion binding	GO:0006749//glutathione metabolic process;GO:0015671//oxygen transport;GO:0042744//hydrogen peroxide catabolic process;GO:0098869//cellular oxidant detoxification
CTRL-vs-E2	Oocytes	ENSMUSG00000073940	Hbb-bt	159.621	60.5968	210	485	0.981	0.903	-1.39734	6.62662e-26	2.15855e-21	down	Hbb-bt	hemoglobin, beta adult t chain [Source:MGI Symbol;Acc:MGI:5474850]	Human Diseases;Human Diseases	Infectious disease: parasitic;Infectious disease: parasitic	ko05143//African trypanosomiasis;ko05144//Malaria	K13823;K13823	GO:0005615//extracellular space;GO:0005833//hemoglobin complex;GO:0031838//haptoglobin-hemoglobin complex	GO:0004601//peroxidase activity;GO:0005344//oxygen transporter activity;GO:0019825//oxygen binding;GO:0020037//heme binding;GO:0030492//hemoglobin binding;GO:0031720//haptoglobin binding;GO:0031721//hemoglobin alpha binding;GO:0031722//hemoglobin beta binding;GO:0043177//organic acid binding;GO:0044877//macromolecular complex binding;GO:0046872//metal ion binding	GO:0006749//glutathione metabolic process;GO:0015671//oxygen transport;GO:0042744//hydrogen peroxide catabolic process;GO:0098869//cellular oxidant detoxification
CTRL-vs-E2	Oocytes	ENSMUSG00000067288	Rps28	16.8353	35.7167	210	485	0.738	0.932	1.0851	1.65163e-22	5.38002e-18	up	Rps28	ribosomal protein S28 [Source:MGI Symbol;Acc:MGI:1859516]	Human Diseases;Genetic Information Processing	Infectious disease: viral;Translation	ko05171//Coronavirus disease - COVID-19;ko03010//Ribosome	K02979;K02979	GO:0005737//cytoplasm;GO:0005783//endoplasmic reticulum;GO:0005791//rough endoplasmic reticulum;GO:0005829//cytosol;GO:0005840//ribosome;GO:0022627//cytosolic small ribosomal subunit;GO:0042788//polysomal ribosome;GO:0098556//cytoplasmic side of rough endoplasmic reticulum membrane	GO:0003735//structural constituent of ribosome	GO:0000028//ribosomal small subunit assembly;GO:0002181//cytoplasmic translation;GO:0006364//rRNA processing;GO:0006412//translation;GO:0030490//maturation of SSU-rRNA;GO:0042254//ribosome biogenesis;GO:0042274//ribosomal small subunit biogenesis
CTRL-vs-E2	Oocytes	ENSMUSG00000093674	Rpl41	20.6704	35.6491	210	485	0.786	0.94	0.786298	3.42561e-17	1.11586e-12	up	Rpl41	ribosomal protein L41 [Source:MGI Symbol;Acc:MGI:1915195]	Human Diseases;Genetic Information Processing	Infectious disease: viral;Translation	ko05171//Coronavirus disease - COVID-19;ko03010//Ribosome	K02928;K02928	GO:0005737//cytoplasm;GO:0005783//endoplasmic reticulum;GO:0005829//cytosol;GO:0005840//ribosome;GO:0022625//cytosolic large ribosomal subunit;GO:0042788//polysomal ribosome	GO:0003730//mRNA 3'-UTR binding;GO:0003735//structural constituent of ribosome;GO:0048027//mRNA 5'-UTR binding	GO:0002181//cytoplasmic translation;GO:0006412//translation
CTRL-vs-E2	Oocytes	ENSMUSG00000052146	Rps10	9.67441	19.8272	210	485	0.59	0.841	1.03523	3.97772e-17	1.2957e-12	up	Rps10	ribosomal protein S10 [Source:MGI Symbol;Acc:MGI:1914347]	Human Diseases;Genetic Information Processing	Infectious disease: viral;Translation	ko05171//Coronavirus disease - COVID-19;ko03010//Ribosome	K02947;K02947	GO:0005634//nucleus;GO:0005730//nucleolus;GO:0005737//cytoplasm;GO:0005829//cytosol;GO:0005840//ribosome;GO:0022626//cytosolic ribosome;GO:0022627//cytosolic small ribosomal subunit	GO:0000049//tRNA binding;GO:0003723//RNA binding;GO:0003735//structural constituent of ribosome	GO:0002181//cytoplasmic translation
CTRL-vs-E2	Oocytes	ENSMUSG00000069917	Hba-a2	116.294	41.1081	210	485	0.933	0.841	-1.50027	4.01458e-17	1.30771e-12	down	Hba-a2	hemoglobin alpha, adult chain 2 [Source:MGI Symbol;Acc:MGI:96016]	Human Diseases;Human Diseases	Infectious disease: parasitic;Infectious disease: parasitic	ko05143//African trypanosomiasis;ko05144//Malaria	K13822;K13822	GO:0005833//hemoglobin complex	GO:0005344//oxygen transporter activity;GO:0005506//iron ion binding;GO:0019825//oxygen binding;GO:0020037//heme binding;GO:0046872//metal ion binding	GO:0001701//in utero embryonic development;GO:0009617//response to bacterium;GO:0015671//oxygen transport;GO:0048821//erythrocyte development
CTRL-vs-E2	Oocytes	ENSMUSG00000057863	Rpl36	11.4613	21.5738	210	485	0.624	0.885	0.9125	5.81649e-17	1.89466e-12	up	Rpl36	ribosomal protein L36 [Source:MGI Symbol;Acc:MGI:1860603]	Human Diseases;Genetic Information Processing	Infectious disease: viral;Translation	ko05171//Coronavirus disease - COVID-19;ko03010//Ribosome	K02920;K02920	GO:0005840//ribosome	GO:0003735//structural constituent of ribosome	GO:0006412//translation
CTRL-vs-E2	Oocytes	ENSMUSG00000042541	Sem1	5.06309	11.1204	210	485	0.395	0.726	1.1351	2.38638e-16	7.7734e-12	up	Sem1	SEM1, 26S proteasome complex subunit [Source:MGI Symbol;Acc:MGI:109238]	Human Diseases;Human Diseases;Human Diseases;Human Diseases;Human Diseases;Human Diseases;Human Diseases;Human Diseases;Genetic Information Processing;Genetic Information Processing	Neurodegenerative disease;Neurodegenerative disease;Neurodegenerative disease;Infectious disease: viral;Neurodegenerative disease;Neurodegenerative disease;Neurodegenerative disease;Neurodegenerative disease;Folding, sorting and degradation;Replication and repair	ko05022//Pathways of neurodegeneration - multiple diseases;ko05010//Alzheimer disease;ko05014//Amyotrophic lateral sclerosis;ko05169//Epstein-Barr virus infection;ko05016//Huntington disease;ko05012//Parkinson disease;ko05020//Prion disease;ko05017//Spinocerebellar ataxia;ko03050//Proteasome;ko03440//Homologous recombination	K10881;K10881;K10881;K10881;K10881;K10881;K10881;K10881;K10881;K10881	GO:0000502//proteasome complex;GO:0005634//nucleus;GO:0008541//proteasome regulatory particle, lid subcomplex;GO:0032039//integrator complex;GO:0032991//macromolecular complex	GO:0005515//protein binding	GO:0000724//double-strand break repair via homologous recombination;GO:0006406//mRNA export from nucleus;GO:0043248//proteasome assembly
CTRL-vs-E2	Oocytes	ENSMUSG00000008683	Rps15a	22.9004	40.1863	210	485	0.805	0.94	0.811326	4.37936e-16	1.42653e-11	up	Rps15a	ribosomal protein S15A [Source:MGI Symbol;Acc:MGI:2389091]	Human Diseases;Genetic Information Processing	Infectious disease: viral;Translation	ko05171//Coronavirus disease - COVID-19;ko03010//Ribosome	K02957;K02957	GO:0005737//cytoplasm;GO:0005739//mitochondrion;GO:0005829//cytosol;GO:0005840//ribosome;GO:0022626//cytosolic ribosome;GO:0022627//cytosolic small ribosomal subunit	GO:0003735//structural constituent of ribosome	GO:0002181//cytoplasmic translation;GO:0006412//translation;GO:0008284//positive regulation of cell proliferation;GO:0009615//response to virus;GO:0045787//positive regulation of cell cycle
CTRL-vs-E2	Oocytes	ENSMUSG00000069919	Hba-a1	183.831	78.4921	210	485	0.981	0.951	-1.22776	1.07849e-15	3.51307e-11	down	Hba-a1	hemoglobin alpha, adult chain 1 [Source:MGI Symbol;Acc:MGI:96015]	Human Diseases;Human Diseases	Infectious disease: parasitic;Infectious disease: parasitic	ko05143//African trypanosomiasis;ko05144//Malaria	K13822;K13822	GO:0005833//hemoglobin complex	GO:0005344//oxygen transporter activity;GO:0005506//iron ion binding;GO:0019825//oxygen binding;GO:0020037//heme binding;GO:0046872//metal ion binding	GO:0001701//in utero embryonic development;GO:0009617//response to bacterium;GO:0015671//oxygen transport;GO:0048821//erythrocyte development
CTRL-vs-E2	Oocytes	ENSMUSG00000041841	Rpl37	14.7372	25.8631	210	485	0.719	0.918	0.811424	1.22489e-15	3.98994e-11	up	Rpl37	ribosomal protein L37 [Source:MGI Symbol;Acc:MGI:1914531]	Human Diseases;Genetic Information Processing	Infectious disease: viral;Translation	ko05171//Coronavirus disease - COVID-19;ko03010//Ribosome	K02922;K02922	GO:0005737//cytoplasm;GO:0005829//cytosol;GO:0005840//ribosome;GO:0022625//cytosolic large ribosomal subunit;GO:0022626//cytosolic ribosome;GO:0045202//synapse	GO:0003723//RNA binding;GO:0003735//structural constituent of ribosome;GO:0019843//rRNA binding;GO:0046872//metal ion binding;GO:0097371//MDM2/MDM4 family protein binding	GO:0002181//cytoplasmic translation;GO:0006412//translation;GO:1901798//positive regulation of signal transduction by p53 class mediator;GO:1904667//negative regulation of ubiquitin protein ligase activity
CTRL-vs-E2	Oocytes	ENSMUSG00000079523	Tmsb10	15.7821	31.3382	210	485	0.719	0.882	0.98963	1.42602e-15	4.64511e-11	up	Tmsb10	thymosin, beta 10 [Source:MGI Symbol;Acc:MGI:109146]	-	-	-	-	GO:0005737//cytoplasm;GO:0005856//cytoskeleton	GO:0003779//actin binding;GO:0003785//actin monomer binding	GO:0007015//actin filament organization;GO:0030036//actin cytoskeleton organization;GO:0030334//regulation of cell migration;GO:0042989//sequestering of actin monomers
CTRL-vs-E2	Oocytes	ENSMUSG00000045193	Cirbp	4.73383	9.89078	210	485	0.348	0.678	1.06306	1.48232e-15	4.8285e-11	up	Cirbp	cold inducible RNA binding protein [Source:MGI Symbol;Acc:MGI:893588]	-	-	-	-	GO:0005634//nucleus;GO:0005654//nucleoplasm;GO:0005681//spliceosomal complex;GO:0005737//cytoplasm;GO:0010494//cytoplasmic stress granule	GO:0003676//nucleic acid binding;GO:0003723//RNA binding;GO:0003730//mRNA 3'-UTR binding;GO:0008266//poly(U) RNA binding;GO:0030371//translation repressor activity;GO:0070181//small ribosomal subunit rRNA binding	GO:0009411//response to UV;GO:0017148//negative regulation of translation;GO:0030308//negative regulation of cell growth;GO:0034063//stress granule assembly;GO:0045727//positive regulation of translation;GO:0048026//positive regulation of mRNA splicing, via spliceosome;GO:0048255//mRNA stabilization;GO:0070417//cellular response to cold;GO:1902806//regulation of cell cycle G1/S phase transition
CTRL-vs-E2	Oocytes	ENSMUSG00000020018	Snrpf	2.0189	5.7835	210	485	0.219	0.53	1.51833	2.63308e-15	8.57699e-11	up	Snrpf	small nuclear ribonucleoprotein polypeptide F [Source:MGI Symbol;Acc:MGI:1917128]	Genetic Information Processing	Transcription	ko03040//Spliceosome	K11098	GO:0005634//nucleus;GO:0005681//spliceosomal complex;GO:0005683//U7 snRNP;GO:0005685//U1 snRNP;GO:0005687//U4 snRNP;GO:0005689//U12-type spliceosomal complex;GO:0005737//cytoplasm;GO:0005829//cytosol;GO:0030532//small nuclear ribonucleoprotein complex;GO:0034709//methylosome;GO:0034715//pICln-Sm protein complex;GO:0034719//SMN-Sm protein complex;GO:0046540//U4/U6 x U5 tri-snRNP complex;GO:0071005…	GO:0003723//RNA binding	GO:0000387//spliceosomal snRNP assembly;GO:0000398//mRNA splicing, via spliceosome;GO:0006397//mRNA processing;GO:0008380//RNA splicing
CTRL-vs-E2	Oocytes	ENSMUSG00000092341	Malat1	49.5727	17.3979	210	485	0.781	0.629	-1.51062	1.85598e-14	6.04567e-10	down	Malat1	metastasis associated lung adenocarcinoma transcript 1 (non-coding RNA) [Source:MGI Symbol;Acc:MGI:1919539]	-	-	-	-	-	-	-
CTRL-vs-E2	Oocytes	ENSMUSG00000062006	Rpl34	14.4204	25.2963	210	485	0.681	0.889	0.810814	2.86231e-14	9.32367e-10	up	Rpl34	ribosomal protein L34 [Source:MGI Symbol;Acc:MGI:1915686]	Human Diseases;Genetic Information Processing	Infectious disease: viral;Translation	ko05171//Coronavirus disease - COVID-19;ko03010//Ribosome	K02915;K02915	GO:0005737//cytoplasm;GO:0005739//mitochondrion;GO:0005783//endoplasmic reticulum;GO:0005829//cytosol;GO:0005840//ribosome;GO:0022625//cytosolic large ribosomal subunit;GO:0022626//cytosolic ribosome	GO:0003735//structural constituent of ribosome	GO:0002181//cytoplasmic translation;GO:0006412//translation
CTRL-vs-E2	Oocytes	ENSMUSG00000016252	Atp5e	6.85398	13.6146	210	485	0.495	0.763	0.990131	6.29069e-14	2.04913e-09	up	Atp5e	ATP synthase, H+ transporting, mitochondrial F1 complex, epsilon subunit [Source:MGI Symbol;Acc:MGI:1855697]	Metabolism;Human Diseases;Human Diseases;Human Diseases;Human Diseases;Human Diseases;Human Diseases;Organismal Systems;Human Diseases;Human Diseases;Metabolism	Global and overview maps;Neurodegenerative disease;Neurodegenerative disease;Neurodegenerative disease;Neurodegenerative disease;Neurodegenerative disease;Neurodegenerative disease;Environmental adaptation;Cancer: overview;Cardiovascular disease;Energy metabolism	ko01100//Metabolic pathways;ko05022//Pathways of neurodegeneration - multiple diseases;ko05010//Alzheimer disease;ko05014//Amyotrophic lateral sclerosis;ko05016//Huntington disease;ko05012//Parkinson disease;ko05020//Prion disease;ko04714//Thermogenesis;ko05208//Chemical carcinogenesis - reactive oxygen species;ko05415//Diabetic cardiomyopathy;ko00190//Oxidative phosphorylation	K02135;K02135;K02135;K02135;K02135;K02135;K02135;K02135;K02135;K02135;K02135	GO:0000275//mitochondrial proton-transporting ATP synthase complex, catalytic core F(1);GO:0005739//mitochondrion;GO:0005743//mitochondrial inner membrane;GO:0005753//mitochondrial proton-transporting ATP synthase complex;GO:0016020//membrane;GO:0045261//proton-transporting ATP synthase complex, catalytic core F(1)	GO:0008553//hydrogen-exporting ATPase activity, phosphorylative mechanism;GO:0016787//hydrolase activity;GO:0016887//ATPase activity;GO:0044877//macromolecular complex binding;GO:0046933//proton-transporting ATP synthase activity, rotational mechanism	GO:0006754//ATP biosynthetic process;GO:0006811//ion transport;GO:0015986//ATP synthesis coupled proton transport;GO:0042776//mitochondrial ATP synthesis coupled proton transport;GO:0046034//ATP metabolic process
CTRL-vs-E2	Oocytes	ENSMUSG00000046330	Rpl37a	18.4371	30.7879	210	485	0.786	0.924	0.739747	6.31835e-14	2.05814e-09	up	Rpl37a	ribosomal protein L37a [Source:MGI Symbol;Acc:MGI:98068]	Human Diseases;Genetic Information Processing	Infectious disease: viral;Translation	ko05171//Coronavirus disease - COVID-19;ko03010//Ribosome	K02921;K02921	GO:0005737//cytoplasm;GO:0005829//cytosol;GO:0005840//ribosome;GO:0022625//cytosolic large ribosomal subunit;GO:0022626//cytosolic ribosome	GO:0003735//structural constituent of ribosome;GO:0046872//metal ion binding;GO:0070180//large ribosomal subunit rRNA binding	GO:0002181//cytoplasmic translation;GO:0006412//translation
CTRL-vs-E2	Oocytes	ENSMUSG00000030001	Figla	5.83134	11.5106	210	485	0.4	0.711	0.981048	9.37027e-14	3.05227e-09	up	Figla	folliculogenesis specific basic helix-loop-helix [Source:MGI Symbol;Acc:MGI:1349421]	-	-	-	-	GO:0005634//nucleus;GO:0005667//transcription factor complex	GO:0000977//RNA polymerase II regulatory region sequence-specific DNA binding;GO:0000978//RNA polymerase II core promoter proximal region sequence-specific DNA binding;GO:0000981//RNA polymerase II transcription factor activity, sequence-specific DNA binding;GO:0001228//transcriptional activator activity, RNA polymerase II transcription regulatory region sequence-specific binding;GO:0003677//DNA …	GO:0006357//regulation of transcription from RNA polymerase II promoter;GO:0030154//cell differentiation;GO:0032502//developmental process;GO:0045944//positive regulation of transcription from RNA polymerase II promoter;GO:0048477//oogenesis
CTRL-vs-E2	Oocytes	ENSMUSG00000049517	Rps23	29.8107	46.4998	210	485	0.881	0.951	0.641394	2.40617e-13	7.83785e-09	up	Rps23	ribosomal protein S23 [Source:MGI Symbol;Acc:MGI:1913725]	Human Diseases;Genetic Information Processing	Infectious disease: viral;Translation	ko05171//Coronavirus disease - COVID-19;ko03010//Ribosome	K02973;K02973	GO:0005737//cytoplasm;GO:0005783//endoplasmic reticulum;GO:0005791//rough endoplasmic reticulum;GO:0005829//cytosol;GO:0005840//ribosome;GO:0015935//small ribosomal subunit;GO:0022626//cytosolic ribosome;GO:0022627//cytosolic small ribosomal subunit;GO:0042788//polysomal ribosome;GO:0045202//synapse	GO:0003735//structural constituent of ribosome	GO:0002181//cytoplasmic translation;GO:0006412//translation;GO:0034063//stress granule assembly;GO:1990145//maintenance of translational fidelity
CTRL-vs-E2	Oocytes	ENSMUSG00000049775	Tmsb4x	16.6827	6.6324	210	485	0.676	0.478	-1.33074	3.85079e-13	1.25436e-08	down	Tmsb4x	thymosin, beta 4, X chromosome [Source:MGI Symbol;Acc:MGI:99510]	Cellular Processes	Cell motility	ko04810//Regulation of actin cytoskeleton	K05764	GO:0005634//nucleus;GO:0005737//cytoplasm;GO:0005829//cytosol;GO:0005856//cytoskeleton	GO:0003779//actin binding;GO:0003785//actin monomer binding;GO:0005515//protein binding;GO:0019899//enzyme binding	GO:0007015//actin filament organization;GO:0014911//positive regulation of smooth muscle cell migration;GO:0030334//regulation of cell migration;GO:0042989//sequestering of actin monomers;GO:0045893//positive regulation of transcription, DNA-templated;GO:0051152//positive regulation of smooth muscle cell differentiation
CTRL-vs-E2	Oocytes	ENSMUSG00000090733	Rps27	17.0602	26.938	210	485	0.786	0.926	0.659008	3.99992e-13	1.30293e-08	up	Rps27	ribosomal protein S27 [Source:MGI Symbol;Acc:MGI:1888676]	Human Diseases;Genetic Information Processing	Infectious disease: viral;Translation	ko05171//Coronavirus disease - COVID-19;ko03010//Ribosome	K02978;K02978	GO:0005634//nucleus;GO:0005829//cytosol;GO:0005840//ribosome;GO:0014069//postsynaptic density;GO:0022626//cytosolic ribosome;GO:0022627//cytosolic small ribosomal subunit;GO:0098793//presynapse	GO:0003723//RNA binding;GO:0003735//structural constituent of ribosome;GO:0005515//protein binding;GO:0046872//metal ion binding	GO:0000028//ribosomal small subunit assembly;GO:0006364//rRNA processing;GO:0006412//translation
CTRL-vs-E2	Oocytes	ENSMUSG00000040952	Rps19	17.7122	29.1165	210	485	0.738	0.913	0.717089	5.4014e-13	1.75945e-08	up	Rps19	ribosomal protein S19 [Source:MGI Symbol;Acc:MGI:1333780]	Human Diseases;Genetic Information Processing	Infectious disease: viral;Translation	ko05171//Coronavirus disease - COVID-19;ko03010//Ribosome	K02966;K02966	GO:0005654//nucleoplasm;GO:0005730//nucleolus;GO:0005737//cytoplasm;GO:0005829//cytosol;GO:0005840//ribosome;GO:0014069//postsynaptic density;GO:0015935//small ribosomal subunit;GO:0022626//cytosolic ribosome;GO:0022627//cytosolic small ribosomal subunit;GO:0045202//synapse	GO:0003723//RNA binding;GO:0003735//structural constituent of ribosome;GO:0017134//fibroblast growth factor binding;GO:0019901//protein kinase binding;GO:0031369//translation initiation factor binding;GO:0042802//identical protein binding	GO:0000028//ribosomal small subunit assembly;GO:0000462//maturation of SSU-rRNA from tricistronic rRNA transcript (SSU-rRNA, 5.8S rRNA, LSU-rRNA);GO:0002181//cytoplasmic translation;GO:0002548//monocyte chemotaxis;GO:0006364//rRNA processing;GO:0006412//translation;GO:0007000//nucleolus organization;GO:0007219//Notch signaling pathway;GO:0030218//erythrocyte differentiation;GO:0030490//maturation…
CTRL-vs-E2	Oocytes	ENSMUSG00000028936	Rpl22	9.72122	18.2987	210	485	0.595	0.829	0.912528	7.09931e-13	2.31253e-08	up	Rpl22	ribosomal protein L22 [Source:MGI Symbol;Acc:MGI:99262]	Human Diseases;Genetic Information Processing	Infectious disease: viral;Translation	ko05171//Coronavirus disease - COVID-19;ko03010//Ribosome	K02891;K02891	GO:0005634//nucleus;GO:0005737//cytoplasm;GO:0005829//cytosol;GO:0005840//ribosome;GO:0022625//cytosolic large ribosomal subunit;GO:0022626//cytosolic ribosome;GO:0098793//presynapse;GO:1990904//ribonucleoprotein complex	GO:0003723//RNA binding;GO:0003735//structural constituent of ribosome;GO:0008201//heparin binding;GO:0042802//identical protein binding;GO:0045182//translation regulator activity	GO:0002181//cytoplasmic translation;GO:0006412//translation;GO:0046632//alpha-beta T cell differentiation;GO:0099577//regulation of translation at presynapse, modulating synaptic transmission
CTRL-vs-E2	Oocytes	ENSMUSG00000025290	Rps24	35.1945	51.0921	210	485	0.924	0.959	0.537746	8.74995e-13	2.85021e-08	up	Rps24	ribosomal protein S24 [Source:MGI Symbol;Acc:MGI:98147]	Human Diseases;Genetic Information Processing	Infectious disease: viral;Translation	ko05171//Coronavirus disease - COVID-19;ko03010//Ribosome	K02974;K02974	GO:0005737//cytoplasm;GO:0005783//endoplasmic reticulum;GO:0005829//cytosol;GO:0005840//ribosome;GO:0015935//small ribosomal subunit;GO:0022626//cytosolic ribosome;GO:0022627//cytosolic small ribosomal subunit	GO:0003735//structural constituent of ribosome;GO:0031369//translation initiation factor binding	GO:0002181//cytoplasmic translation;GO:0006364//rRNA processing;GO:0006412//translation;GO:0034101//erythrocyte homeostasis;GO:0042274//ribosomal small subunit biogenesis
CTRL-vs-E2	Oocytes	ENSMUSG00000017778	Cox7c	8.82529	16.273	210	485	0.576	0.804	0.88276	4.42693e-12	1.44203e-07	up	Cox7c	cytochrome c oxidase subunit 7C [Source:MGI Symbol;Acc:MGI:103226]	Metabolism;Human Diseases;Human Diseases;Human Diseases;Human Diseases;Human Diseases;Human Diseases;Organismal Systems;Human Diseases;Human Diseases;Human Diseases;Metabolism;Organismal Systems	Global and overview maps;Neurodegenerative disease;Neurodegenerative disease;Neurodegenerative disease;Neurodegenerative disease;Neurodegenerative disease;Neurodegenerative disease;Environmental adaptation;Cancer: overview;Cardiovascular disease;Endocrine and metabolic disease;Energy metabolism;Circulatory system	ko01100//Metabolic pathways;ko05022//Pathways of neurodegeneration - multiple diseases;ko05010//Alzheimer disease;ko05014//Amyotrophic lateral sclerosis;ko05016//Huntington disease;ko05012//Parkinson disease;ko05020//Prion disease;ko04714//Thermogenesis;ko05208//Chemical carcinogenesis - reactive oxygen species;ko05415//Diabetic cardiomyopathy;ko04932//Non-alcoholic fatty liver disease;ko00190//O…	K02272;K02272;K02272;K02272;K02272;K02272;K02272;K02272;K02272;K02272;K02272;K02272;K02272	GO:0005739//mitochondrion;GO:0005743//mitochondrial inner membrane;GO:0005751//mitochondrial respiratory chain complex IV;GO:0016020//membrane;GO:0016021//integral component of membrane;GO:0031966//mitochondrial membrane	GO:0005515//protein binding	GO:0006119//oxidative phosphorylation;GO:0006123//mitochondrial electron transport, cytochrome c to oxygen
CTRL-vs-E2	Oocytes	ENSMUSG00000063316	Rpl27	11.5494	19.5606	210	485	0.643	0.849	0.760128	1.01877e-11	3.31855e-07	up	Rpl27	ribosomal protein L27 [Source:MGI Symbol;Acc:MGI:98036]	Human Diseases;Genetic Information Processing	Infectious disease: viral;Translation	ko05171//Coronavirus disease - COVID-19;ko03010//Ribosome	K02901;K02901	GO:0005654//nucleoplasm;GO:0005730//nucleolus;GO:0005737//cytoplasm;GO:0005783//endoplasmic reticulum;GO:0005791//rough endoplasmic reticulum;GO:0005829//cytosol;GO:0005840//ribosome;GO:0015934//large ribosomal subunit;GO:0022625//cytosolic large ribosomal subunit;GO:0022626//cytosolic ribosome;GO:0098556//cytoplasmic side of rough endoplasmic reticulum membrane;GO:1990904//ribonucleoprotein comp…	GO:0003735//structural constituent of ribosome	GO:0002181//cytoplasmic translation;GO:0006364//rRNA processing;GO:0006412//translation;GO:1904044//response to aldosterone
CTRL-vs-E2	Oocytes	ENSMUSG00000055839	Elob	4.62001	10.1029	210	485	0.405	0.666	1.12878	1.12643e-11	3.66924e-07	up	Elob	elongin B [Source:MGI Symbol;Acc:MGI:1914923]	Human Diseases;Human Diseases;Genetic Information Processing;Environmental Information Processing;Human Diseases	Cancer: overview;Infectious disease: viral;Folding, sorting and degradation;Signal transduction;Cancer: specific types	ko05200//Pathways in cancer;ko05170//Human immunodeficiency virus 1 infection;ko04120//Ubiquitin mediated proteolysis;ko04066//HIF-1 signaling pathway;ko05211//Renal cell carcinoma	K03873;K03873;K03873;K03873;K03873	GO:0005634//nucleus;GO:0005667//transcription factor complex;GO:0005829//cytosol;GO:0030891//VCB complex;GO:0031462//Cul2-RING ubiquitin ligase complex;GO:0031466//Cul5-RING ubiquitin ligase complex;GO:0070449//elongin complex	GO:0001222//transcription corepressor binding;GO:0003713//transcription coactivator activity;GO:0005515//protein binding;GO:0031625//ubiquitin protein ligase binding;GO:0044877//macromolecular complex binding	GO:0006367//transcription initiation from RNA polymerase II promoter;GO:0006368//transcription elongation from RNA polymerase II promoter;GO:0016567//protein ubiquitination;GO:0045944//positive regulation of transcription from RNA polymerase II promoter
CTRL-vs-E2	Oocytes	ENSMUSG00000090137	Uba52	3.52041	7.65179	210	485	0.31	0.586	1.12003	1.21146e-11	3.94622e-07	up	Uba52	ubiquitin A-52 residue ribosomal protein fusion product 1 [Source:MGI Symbol;Acc:MGI:98887]	Human Diseases;Human Diseases;Human Diseases;Human Diseases;Genetic Information Processing;Genetic Information Processing;Cellular Processes	Neurodegenerative disease;Infectious disease: viral;Neurodegenerative disease;Infectious disease: viral;Folding, sorting and degradation;Translation;Transport and catabolism	ko05022//Pathways of neurodegeneration - multiple diseases;ko05171//Coronavirus disease - COVID-19;ko05012//Parkinson disease;ko05167//Kaposi sarcoma-associated herpesvirus infection;ko04120//Ubiquitin mediated proteolysis;ko03010//Ribosome;ko04137//Mitophagy - animal	K02927;K02927;K02927;K02927;K02927;K02927;K02927	GO:0005634//nucleus;GO:0005654//nucleoplasm;GO:0005737//cytoplasm;GO:0005783//endoplasmic reticulum;GO:0005829//cytosol;GO:0005840//ribosome;GO:0005886//plasma membrane;GO:0022625//cytosolic large ribosomal subunit;GO:0022626//cytosolic ribosome;GO:0022627//cytosolic small ribosomal subunit;GO:0043209//myelin sheath;GO:0045202//synapse	GO:0003735//structural constituent of ribosome;GO:0005515//protein binding;GO:0031386//protein tag;GO:0031625//ubiquitin protein ligase binding	GO:0002181//cytoplasmic translation;GO:0006412//translation;GO:0016567//protein ubiquitination;GO:0019941//modification-dependent protein catabolic process
CTRL-vs-E2	Oocytes	ENSMUSG00000060636	Rpl35a	18.7936	29.4234	210	485	0.8	0.909	0.64672	1.36494e-11	4.44617e-07	up	Rpl35a	ribosomal protein L35A [Source:MGI Symbol;Acc:MGI:1928894]	Human Diseases;Genetic Information Processing	Infectious disease: viral;Translation	ko05171//Coronavirus disease - COVID-19;ko03010//Ribosome	K02917;K02917	GO:0005737//cytoplasm;GO:0005739//mitochondrion;GO:0005829//cytosol;GO:0005840//ribosome;GO:0022625//cytosolic large ribosomal subunit;GO:0022626//cytosolic ribosome	GO:0003735//structural constituent of ribosome	GO:0002181//cytoplasmic translation;GO:0006364//rRNA processing;GO:0006412//translation;GO:0042273//ribosomal large subunit biogenesis
CTRL-vs-E2	Oocytes	ENSMUSG00000057322	Rpl38	9.08946	15.9338	210	485	0.567	0.814	0.809817	1.52354e-11	4.96279e-07	up	Rpl38	ribosomal protein L38 [Source:MGI Symbol;Acc:MGI:1914921]	Human Diseases;Genetic Information Processing	Infectious disease: viral;Translation	ko05171//Coronavirus disease - COVID-19;ko03010//Ribosome	K02923;K02923	GO:0005737//cytoplasm;GO:0005829//cytosol;GO:0005840//ribosome;GO:0014069//postsynaptic density;GO:0022625//cytosolic large ribosomal subunit;GO:0022626//cytosolic ribosome;GO:0033291//eukaryotic 80S initiation complex;GO:0042788//polysomal ribosome;GO:0045202//synapse	GO:0003735//structural constituent of ribosome	GO:0001501//skeletal system development;GO:0001503//ossification;GO:0002181//cytoplasmic translation;GO:0006412//translation;GO:0006417//regulation of translation;GO:0007605//sensory perception of sound;GO:0022618//ribonucleoprotein complex assembly;GO:0034463//90S preribosome assembly;GO:0042474//middle ear morphogenesis;GO:0048318//axial mesoderm development
CTRL-vs-E2	Oocytes	ENSMUSG00000035202	Lars2	37.2262	20.1965	210	485	0.924	0.856	-0.882212	2.63745e-11	8.59122e-07	down	Lars2	leucyl-tRNA synthetase, mitochondrial [Source:MGI Symbol;Acc:MGI:2142973]	Genetic Information Processing	Translation	ko00970//Aminoacyl-tRNA biosynthesis	K01869	GO:0005739//mitochondrion;GO:0005759//mitochondrial matrix	GO:0000166//nucleotide binding;GO:0002161//aminoacyl-tRNA editing activity;GO:0004812//aminoacyl-tRNA ligase activity;GO:0004823//leucine-tRNA ligase activity;GO:0005524//ATP binding;GO:0016874//ligase activity	GO:0006412//translation;GO:0006418//tRNA aminoacylation for protein translation;GO:0006429//leucyl-tRNA aminoacylation;GO:0032543//mitochondrial translation
CTRL-vs-E2	Oocytes	ENSMUSG00000044894	Uqcrq	3.61522	7.45237	210	485	0.333	0.598	1.04359	6.98691e-11	2.27592e-06	up	Uqcrq	ubiquinol-cytochrome c reductase, complex III subunit VII [Source:MGI Symbol;Acc:MGI:107807]	Metabolism;Human Diseases;Human Diseases;Human Diseases;Human Diseases;Human Diseases;Human Diseases;Organismal Systems;Human Diseases;Human Diseases;Human Diseases;Metabolism;Organismal Systems	Global and overview maps;Neurodegenerative disease;Neurodegenerative disease;Neurodegenerative disease;Neurodegenerative disease;Neurodegenerative disease;Neurodegenerative disease;Environmental adaptation;Cancer: overview;Cardiovascular disease;Endocrine and metabolic disease;Energy metabolism;Circulatory system	ko01100//Metabolic pathways;ko05022//Pathways of neurodegeneration - multiple diseases;ko05010//Alzheimer disease;ko05014//Amyotrophic lateral sclerosis;ko05016//Huntington disease;ko05012//Parkinson disease;ko05020//Prion disease;ko04714//Thermogenesis;ko05208//Chemical carcinogenesis - reactive oxygen species;ko05415//Diabetic cardiomyopathy;ko04932//Non-alcoholic fatty liver disease;ko00190//O…	K00418;K00418;K00418;K00418;K00418;K00418;K00418;K00418;K00418;K00418;K00418;K00418;K00418	GO:0005739//mitochondrion;GO:0005743//mitochondrial inner membrane;GO:0005750//mitochondrial respiratory chain complex III;GO:0016020//membrane;GO:0016021//integral component of membrane;GO:0070469//respiratory chain	GO:0005515//protein binding	GO:0006122//mitochondrial electron transport, ubiquinol to cytochrome c;GO:0021539//subthalamus development;GO:0021548//pons development;GO:0021680//cerebellar Purkinje cell layer development;GO:0021766//hippocampus development;GO:0021794//thalamus development;GO:0021854//hypothalamus development;GO:0021860//pyramidal neuron development;GO:0030901//midbrain development;GO:0045333//cellular respir…
CTRL-vs-E2	Oocytes	ENSMUSG00000071415	Rpl23	35.3839	50.5935	210	485	0.938	0.984	0.515856	1.81279e-10	5.90498e-06	up	Rpl23	ribosomal protein L23 [Source:MGI Symbol;Acc:MGI:1929455]	Human Diseases;Genetic Information Processing	Infectious disease: viral;Translation	ko05171//Coronavirus disease - COVID-19;ko03010//Ribosome	K02894;K02894	GO:0005654//nucleoplasm;GO:0005730//nucleolus;GO:0005737//cytoplasm;GO:0005829//cytosol;GO:0005840//ribosome;GO:0014069//postsynaptic density;GO:0022625//cytosolic large ribosomal subunit;GO:0022626//cytosolic ribosome;GO:0032991//macromolecular complex	GO:0001223//transcription coactivator binding;GO:0003735//structural constituent of ribosome;GO:0005515//protein binding;GO:0031625//ubiquitin protein ligase binding;GO:0070180//large ribosomal subunit rRNA binding	GO:0000122//negative regulation of transcription from RNA polymerase II promoter;GO:0002181//cytoplasmic translation;GO:0006412//translation;GO:0008284//positive regulation of cell proliferation;GO:0010628//positive regulation of gene expression;GO:0032986//protein-DNA complex disassembly;GO:0050821//protein stabilization;GO:0070314//G1 to G0 transition;GO:0072717//cellular response to actinomyci…
CTRL-vs-E2	Oocytes	ENSMUSG00000020163	Uqcr11	3.58368	7.02513	210	485	0.31	0.579	0.971061	2.38843e-10	7.78006e-06	up	Uqcr11	ubiquinol-cytochrome c reductase, complex III subunit XI [Source:MGI Symbol;Acc:MGI:1913844]	Metabolism;Human Diseases;Human Diseases;Human Diseases;Human Diseases;Human Diseases;Human Diseases;Organismal Systems;Human Diseases;Human Diseases;Human Diseases;Metabolism;Organismal Systems	Global and overview maps;Neurodegenerative disease;Neurodegenerative disease;Neurodegenerative disease;Neurodegenerative disease;Neurodegenerative disease;Neurodegenerative disease;Environmental adaptation;Cancer: overview;Cardiovascular disease;Endocrine and metabolic disease;Energy metabolism;Circulatory system	ko01100//Metabolic pathways;ko05022//Pathways of neurodegeneration - multiple diseases;ko05010//Alzheimer disease;ko05014//Amyotrophic lateral sclerosis;ko05016//Huntington disease;ko05012//Parkinson disease;ko05020//Prion disease;ko04714//Thermogenesis;ko05208//Chemical carcinogenesis - reactive oxygen species;ko05415//Diabetic cardiomyopathy;ko04932//Non-alcoholic fatty liver disease;ko00190//O…	K00420;K00420;K00420;K00420;K00420;K00420;K00420;K00420;K00420;K00420;K00420;K00420;K00420	GO:0005739//mitochondrion;GO:0005743//mitochondrial inner membrane;GO:0005750//mitochondrial respiratory chain complex III;GO:0016020//membrane;GO:0016021//integral component of membrane;GO:0070469//respiratory chain	-	GO:0006122//mitochondrial electron transport, ubiquinol to cytochrome c;GO:0045333//cellular respiration
CTRL-vs-E2	Oocytes	ENSMUSG00000041453	Rpl21	20.0975	29.9939	210	485	0.829	0.901	0.577652	2.87685e-10	9.37106e-06	up	Rpl21	ribosomal protein L21 [Source:MGI Symbol;Acc:MGI:1278340]	Human Diseases;Genetic Information Processing	Infectious disease: viral;Translation	ko05171//Coronavirus disease - COVID-19;ko03010//Ribosome	K02889;K02889	GO:0005829//cytosol;GO:0005840//ribosome	GO:0003735//structural constituent of ribosome	GO:0006412//translation
CTRL-vs-E2	Oocytes	ENSMUSG00000057841	Rpl32	35.7006	51.6315	210	485	0.905	0.961	0.532303	4.41075e-10	1.43676e-05	up	Rpl32	ribosomal protein L32 [Source:MGI Symbol;Acc:MGI:98038]	Human Diseases;Genetic Information Processing	Infectious disease: viral;Translation	ko05171//Coronavirus disease - COVID-19;ko03010//Ribosome	K02912;K02912	GO:0005737//cytoplasm;GO:0005829//cytosol;GO:0005840//ribosome;GO:0022625//cytosolic large ribosomal subunit;GO:0022626//cytosolic ribosome;GO:0042788//polysomal ribosome	GO:0003735//structural constituent of ribosome	GO:0002181//cytoplasmic translation;GO:0006412//translation
CTRL-vs-E2	Oocytes	ENSMUSG00000071528	Atp5md	2.07251	5.20336	210	485	0.243	0.489	1.32802	5.10287e-10	1.66221e-05	up	Atp5md	ATP synthase membrane subunit DAPIT [Source:MGI Symbol;Acc:MGI:1891435]	-	-	-	-	GO:0005739//mitochondrion;GO:0005743//mitochondrial inner membrane;GO:0005753//mitochondrial proton-transporting ATP synthase complex;GO:0016020//membrane;GO:0016021//integral component of membrane;GO:0031966//mitochondrial membrane	GO:0003674//molecular_function	GO:0008150//biological_process
CTRL-vs-E2	Oocytes	ENSMUSG00000095687	Rnaset2a	1.38888	3.96702	210	485	0.152	0.388	1.51407	5.5313e-10	1.80177e-05	up	Rnaset2a	ribonuclease T2A [Source:MGI Symbol;Acc:MGI:1915445]	-	-	-	-	GO:0005576//extracellular region;GO:0005615//extracellular space;GO:0005739//mitochondrion;GO:0005758//mitochondrial intermembrane space;GO:0005764//lysosome;GO:0005783//endoplasmic reticulum;GO:0005788//endoplasmic reticulum lumen;GO:0016020//membrane;GO:0016021//integral component of membrane;GO:0043202//lysosomal lumen	GO:0003723//RNA binding;GO:0004518//nuclease activity;GO:0004519//endonuclease activity;GO:0004521//endoribonuclease activity;GO:0004540//ribonuclease activity;GO:0016787//hydrolase activity;GO:0016829//lyase activity;GO:0033897//ribonuclease T2 activity	GO:0002376//immune system process;GO:0006401//RNA catabolic process;GO:0016070//RNA metabolic process;GO:0045087//innate immune response;GO:0090305//nucleic acid phosphodiester bond hydrolysis;GO:0090501//RNA phosphodiester bond hydrolysis;GO:0090502//RNA phosphodiester bond hydrolysis, endonucleolytic
CTRL-vs-E2	Oocytes	ENSMUSG00000028234	Rps20	43.3238	64.0224	210	485	0.943	0.971	0.563416	6.96545e-10	2.26893e-05	up	Rps20	ribosomal protein S20 [Source:MGI Symbol;Acc:MGI:1914677]	Human Diseases;Genetic Information Processing	Infectious disease: viral;Translation	ko05171//Coronavirus disease - COVID-19;ko03010//Ribosome	K02969;K02969	GO:0005737//cytoplasm;GO:0005829//cytosol;GO:0005840//ribosome;GO:0015935//small ribosomal subunit;GO:0022626//cytosolic ribosome;GO:0022627//cytosolic small ribosomal subunit;GO:0045202//synapse	GO:0003723//RNA binding;GO:0003735//structural constituent of ribosome;GO:0097371//MDM2/MDM4 family protein binding	GO:0002181//cytoplasmic translation;GO:0006412//translation;GO:1901798//positive regulation of signal transduction by p53 class mediator;GO:1904667//negative regulation of ubiquitin protein ligase activity
CTRL-vs-E2	Oocytes	ENSMUSG00000024208	Uqcc2	5.47554	9.86459	210	485	0.405	0.666	0.849245	8.22659e-10	2.67973e-05	up	Uqcc2	ubiquinol-cytochrome c reductase complex assembly factor 2 [Source:MGI Symbol;Acc:MGI:1914517]	-	-	-	-	GO:0005739//mitochondrion;GO:0005743//mitochondrial inner membrane;GO:0005758//mitochondrial intermembrane space;GO:0005759//mitochondrial matrix;GO:0016020//membrane;GO:0016604//nuclear body;GO:0042645//mitochondrial nucleoid	GO:0003674//molecular_function	GO:0002082//regulation of oxidative phosphorylation;GO:0034551//mitochondrial respiratory chain complex III assembly;GO:0050796//regulation of insulin secretion;GO:0070131//positive regulation of mitochondrial translation;GO:2001014//regulation of skeletal muscle cell differentiation
CTRL-vs-E2	Oocytes	ENSMUSG00000057132	Rpgrip1	0.796411	2.40121	210	485	0.076	0.28	1.59206	9.73007e-10	3.16947e-05	up	Rpgrip1	retinitis pigmentosa GTPase regulator interacting protein 1 [Source:MGI Symbol;Acc:MGI:1932134]	-	-	-	-	GO:0005929//cilium;GO:0005930//axoneme;GO:0016020//membrane;GO:0016021//integral component of membrane;GO:0032391//photoreceptor connecting cilium;GO:0035869//ciliary transition zone;GO:0042995//cell projection	GO:0005515//protein binding	GO:0007601//visual perception;GO:0042462//eye photoreceptor cell development;GO:0046548//retinal rod cell development;GO:0050896//response to stimulus;GO:0060041//retina development in camera-type eye;GO:0061351//neural precursor cell proliferation
CTRL-vs-E2	Oocytes	ENSMUSG00000028648	Ndufs5	3.93703	7.18517	210	485	0.343	0.598	0.867896	2.25211e-09	7.33602e-05	up	Ndufs5	NADH:ubiquinone oxidoreductase core subunit S5 [Source:MGI Symbol;Acc:MGI:1890889]	Metabolism;Human Diseases;Human Diseases;Human Diseases;Human Diseases;Human Diseases;Human Diseases;Organismal Systems;Human Diseases;Human Diseases;Human Diseases;Organismal Systems;Metabolism	Global and overview maps;Neurodegenerative disease;Neurodegenerative disease;Neurodegenerative disease;Neurodegenerative disease;Neurodegenerative disease;Neurodegenerative disease;Environmental adaptation;Cancer: overview;Cardiovascular disease;Endocrine and metabolic disease;Nervous system;Energy metabolism	ko01100//Metabolic pathways;ko05022//Pathways of neurodegeneration - multiple diseases;ko05010//Alzheimer disease;ko05014//Amyotrophic lateral sclerosis;ko05016//Huntington disease;ko05012//Parkinson disease;ko05020//Prion disease;ko04714//Thermogenesis;ko05208//Chemical carcinogenesis - reactive oxygen species;ko05415//Diabetic cardiomyopathy;ko04932//Non-alcoholic fatty liver disease;ko04723//R…	K03938;K03938;K03938;K03938;K03938;K03938;K03938;K03938;K03938;K03938;K03938;K03938;K03938	GO:0005739//mitochondrion;GO:0005743//mitochondrial inner membrane;GO:0005747//mitochondrial respiratory chain complex I;GO:0005758//mitochondrial intermembrane space;GO:0016020//membrane;GO:0070469//respiratory chain	GO:0003674//molecular_function	GO:0009060//aerobic respiration;GO:0032981//mitochondrial respiratory chain complex I assembly;GO:0042776//mitochondrial ATP synthesis coupled proton transport
CTRL-vs-E2	Oocytes	ENSMUSG00000022450	Ndufa6	2.38294	4.88976	210	485	0.229	0.476	1.03699	2.93245e-09	9.55216e-05	up	Ndufa6	NADH:ubiquinone oxidoreductase subunit A6 [Source:MGI Symbol;Acc:MGI:1914380]	Metabolism;Human Diseases;Human Diseases;Human Diseases;Human Diseases;Human Diseases;Human Diseases;Organismal Systems;Human Diseases;Human Diseases;Human Diseases;Organismal Systems;Metabolism	Global and overview maps;Neurodegenerative disease;Neurodegenerative disease;Neurodegenerative disease;Neurodegenerative disease;Neurodegenerative disease;Neurodegenerative disease;Environmental adaptation;Cancer: overview;Cardiovascular disease;Endocrine and metabolic disease;Nervous system;Energy metabolism	ko01100//Metabolic pathways;ko05022//Pathways of neurodegeneration - multiple diseases;ko05010//Alzheimer disease;ko05014//Amyotrophic lateral sclerosis;ko05016//Huntington disease;ko05012//Parkinson disease;ko05020//Prion disease;ko04714//Thermogenesis;ko05208//Chemical carcinogenesis - reactive oxygen species;ko05415//Diabetic cardiomyopathy;ko04932//Non-alcoholic fatty liver disease;ko04723//R…	K03950;K03950;K03950;K03950;K03950;K03950;K03950;K03950;K03950;K03950;K03950;K03950;K03950	GO:0005739//mitochondrion;GO:0005743//mitochondrial inner membrane;GO:0005747//mitochondrial respiratory chain complex I;GO:0016020//membrane;GO:0031966//mitochondrial membrane;GO:0070469//respiratory chain	GO:0003674//molecular_function	GO:0006979//response to oxidative stress;GO:0009060//aerobic respiration;GO:0032981//mitochondrial respiratory chain complex I assembly;GO:0042776//mitochondrial ATP synthesis coupled proton transport
CTRL-vs-E2	Oocytes	ENSMUSG00000046364	Rpl27a	26.0104	38.5346	210	485	0.862	0.938	0.567067	3.01304e-09	9.81467e-05	up	Rpl27a	ribosomal protein L27A [Source:MGI Symbol;Acc:MGI:1347076]	Human Diseases;Genetic Information Processing	Infectious disease: viral;Translation	ko05171//Coronavirus disease - COVID-19;ko03010//Ribosome	K02900;K02900	GO:0005737//cytoplasm;GO:0005783//endoplasmic reticulum;GO:0005829//cytosol;GO:0005840//ribosome;GO:0015934//large ribosomal subunit;GO:0022625//cytosolic large ribosomal subunit;GO:0022626//cytosolic ribosome	GO:0003735//structural constituent of ribosome	GO:0002181//cytoplasmic translation;GO:0006412//translation
CTRL-vs-E2	Oocytes	ENSMUSG00000038717	Atp5l	4.20152	8.08002	210	485	0.386	0.623	0.943431	3.97892e-09	0.000129609	up	Atp5l	ATP synthase, H+ transporting, mitochondrial F0 complex, subunit G [Source:MGI Symbol;Acc:MGI:1351597]	Metabolism;Organismal Systems;Metabolism	Global and overview maps;Environmental adaptation;Energy metabolism	ko01100//Metabolic pathways;ko04714//Thermogenesis;ko00190//Oxidative phosphorylation	K02140;K02140;K02140	GO:0000276//mitochondrial proton-transporting ATP synthase complex, coupling factor F(o);GO:0005739//mitochondrion;GO:0005743//mitochondrial inner membrane;GO:0005753//mitochondrial proton-transporting ATP synthase complex;GO:0016020//membrane;GO:0045263//proton-transporting ATP synthase complex, coupling factor F(o)	GO:0008553//hydrogen-exporting ATPase activity, phosphorylative mechanism;GO:0015078//hydrogen ion transmembrane transporter activity;GO:0046933//proton-transporting ATP synthase activity, rotational mechanism	GO:0006754//ATP biosynthetic process;GO:0006811//ion transport;GO:0015986//ATP synthesis coupled proton transport;GO:0046034//ATP metabolic process
CTRL-vs-E2	Oocytes	ENSMUSG00000079641	Rpl39	11.81	17.0558	210	485	0.624	0.837	0.530255	5.63827e-09	0.000183661	up	Rpl39	ribosomal protein L39 [Source:MGI Symbol;Acc:MGI:1914498]	Human Diseases;Genetic Information Processing	Infectious disease: viral;Translation	ko05171//Coronavirus disease - COVID-19;ko03010//Ribosome	K02924;K02924	GO:0005615//extracellular space;GO:0005737//cytoplasm;GO:0005829//cytosol;GO:0005840//ribosome;GO:0022625//cytosolic large ribosomal subunit;GO:0022626//cytosolic ribosome;GO:0042788//polysomal ribosome	GO:0003735//structural constituent of ribosome;GO:0005515//protein binding	GO:0002181//cytoplasmic translation;GO:0002227//innate immune response in mucosa;GO:0006412//translation;GO:0019731//antibacterial humoral response;GO:0050830//defense response to Gram-positive bacterium
CTRL-vs-E2	Oocytes	ENSMUSG00000018585	Atox1	2.05594	4.40271	210	485	0.219	0.46	1.09856	5.70845e-09	0.000185947	up	Atox1	antioxidant 1 copper chaperone [Source:MGI Symbol;Acc:MGI:1333855]	Organismal Systems	Digestive system	ko04978//Mineral absorption	K07213	GO:0005829//cytosol	GO:0005507//copper ion binding;GO:0016531//copper chaperone activity;GO:0032767//copper-dependent protein binding;GO:0046872//metal ion binding;GO:0051117//ATPase binding;GO:1903136//cuprous ion binding	GO:0006811//ion transport;GO:0006825//copper ion transport;GO:0006878//cellular copper ion homeostasis;GO:0006979//response to oxidative stress;GO:0043066//negative regulation of apoptotic process;GO:0060003//copper ion export
CTRL-vs-E2	Oocytes	ENSMUSG00000025362	Rps26	15.8102	23.4466	210	485	0.69	0.87	0.568522	6.47344e-09	0.000210866	up	Rps26	ribosomal protein S26 [Source:MGI Symbol;Acc:MGI:1351628]	Human Diseases;Genetic Information Processing	Infectious disease: viral;Translation	ko05171//Coronavirus disease - COVID-19;ko03010//Ribosome	K02976;K02976	GO:0005737//cytoplasm;GO:0005783//endoplasmic reticulum;GO:0005791//rough endoplasmic reticulum;GO:0005829//cytosol;GO:0005840//ribosome;GO:0022627//cytosolic small ribosomal subunit;GO:0042788//polysomal ribosome;GO:0098556//cytoplasmic side of rough endoplasmic reticulum membrane	GO:0003729//mRNA binding;GO:0003735//structural constituent of ribosome	GO:0002181//cytoplasmic translation;GO:0006412//translation;GO:0033119//negative regulation of RNA splicing
CTRL-vs-E2	Oocytes	ENSMUSG00000042043	Tbca	2.99253	5.78193	210	485	0.276	0.524	0.950164	6.85686e-09	0.000223355	up	Tbca	tubulin cofactor A [Source:MGI Symbol;Acc:MGI:107549]	-	-	-	-	GO:0005730//nucleolus;GO:0005737//cytoplasm;GO:0005856//cytoskeleton;GO:0005874//microtubule;GO:0015630//microtubule cytoskeleton	GO:0015631//tubulin binding;GO:0048487//beta-tubulin binding	GO:0006457//protein folding;GO:0007021//tubulin complex assembly;GO:0007023//post-chaperonin tubulin folding pathway
CTRL-vs-E2	Oocytes	ENSMUSG00000006941	Eif1b	5.67811	8.72255	210	485	0.414	0.66	0.619332	1.40161e-08	0.000456561	up	Eif1b	eukaryotic translation initiation factor 1B [Source:MGI Symbol;Acc:MGI:1916219]	-	-	-	-	GO:0016282//eukaryotic 43S preinitiation complex	GO:0003723//RNA binding;GO:0003743//translation initiation factor activity;GO:0043024//ribosomal small subunit binding	GO:0006412//translation;GO:0006413//translational initiation
CTRL-vs-E2	Oocytes	ENSMUSG00000016427	Ndufa1	3.79074	6.85179	210	485	0.324	0.563	0.853983	1.44598e-08	0.000471013	up	Ndufa1	NADH:ubiquinone oxidoreductase subunit A1 [Source:MGI Symbol;Acc:MGI:1929511]	Metabolism;Human Diseases;Human Diseases;Human Diseases;Human Diseases;Human Diseases;Human Diseases;Organismal Systems;Human Diseases;Human Diseases;Human Diseases;Organismal Systems;Metabolism	Global and overview maps;Neurodegenerative disease;Neurodegenerative disease;Neurodegenerative disease;Neurodegenerative disease;Neurodegenerative disease;Neurodegenerative disease;Environmental adaptation;Cancer: overview;Cardiovascular disease;Endocrine and metabolic disease;Nervous system;Energy metabolism	ko01100//Metabolic pathways;ko05022//Pathways of neurodegeneration - multiple diseases;ko05010//Alzheimer disease;ko05014//Amyotrophic lateral sclerosis;ko05016//Huntington disease;ko05012//Parkinson disease;ko05020//Prion disease;ko04714//Thermogenesis;ko05208//Chemical carcinogenesis - reactive oxygen species;ko05415//Diabetic cardiomyopathy;ko04932//Non-alcoholic fatty liver disease;ko04723//R…	K03945;K03945;K03945;K03945;K03945;K03945;K03945;K03945;K03945;K03945;K03945;K03945;K03945	GO:0005739//mitochondrion;GO:0005743//mitochondrial inner membrane;GO:0005747//mitochondrial respiratory chain complex I;GO:0016020//membrane;GO:0016021//integral component of membrane;GO:0031966//mitochondrial membrane;GO:0070469//respiratory chain	-	GO:0009060//aerobic respiration;GO:0032981//mitochondrial respiratory chain complex I assembly;GO:0042776//mitochondrial ATP synthesis coupled proton transport
CTRL-vs-E2	Oocytes	ENSMUSG00000052033	Pfdn4	1.15012	3.07186	210	485	0.119	0.326	1.41724	1.47879e-08	0.0004817	up	Pfdn4	prefoldin 4 [Source:MGI Symbol;Acc:MGI:1923512]	-	-	-	-	GO:0005634//nucleus;GO:0005737//cytoplasm;GO:0005739//mitochondrion;GO:0016272//prefoldin complex	GO:0001540//beta-amyloid binding;GO:0051082//unfolded protein binding	GO:0006457//protein folding
CTRL-vs-E2	Oocytes	ENSMUSG00000034892	Rps29	20.1523	29.22	210	485	0.79	0.928	0.536007	1.59084e-08	0.000518199	up	Rps29	ribosomal protein S29 [Source:MGI Symbol;Acc:MGI:107681]	Human Diseases;Genetic Information Processing	Infectious disease: viral;Translation	ko05171//Coronavirus disease - COVID-19;ko03010//Ribosome	K02980;K02980	GO:0005737//cytoplasm;GO:0005783//endoplasmic reticulum;GO:0005791//rough endoplasmic reticulum;GO:0005829//cytosol;GO:0005840//ribosome;GO:0022627//cytosolic small ribosomal subunit;GO:0042788//polysomal ribosome;GO:0098556//cytoplasmic side of rough endoplasmic reticulum membrane	GO:0003735//structural constituent of ribosome;GO:0008270//zinc ion binding;GO:0046872//metal ion binding	GO:0002181//cytoplasmic translation;GO:0006412//translation;GO:0043065//positive regulation of apoptotic process
CTRL-vs-E2	Oocytes	ENSMUSG00000049751	Rpl36al	2.97436	5.42276	210	485	0.271	0.511	0.866427	2.04567e-08	0.000666358	up	Rpl36al	ribosomal protein L36A-like [Source:MGI Symbol;Acc:MGI:1913733]	Human Diseases;Genetic Information Processing	Infectious disease: viral;Translation	ko05171//Coronavirus disease - COVID-19;ko03010//Ribosome	K02929;K02929	GO:0005737//cytoplasm;GO:0005783//endoplasmic reticulum;GO:0005829//cytosol;GO:0005840//ribosome;GO:0005886//plasma membrane;GO:0022625//cytosolic large ribosomal subunit;GO:0022626//cytosolic ribosome;GO:0042788//polysomal ribosome	GO:0003674//molecular_function;GO:0003735//structural constituent of ribosome	GO:0002181//cytoplasmic translation;GO:0006412//translation;GO:0008150//biological_process
CTRL-vs-E2	Oocytes	ENSMUSG00000078812	Eif5a	5.96548	9.67769	210	485	0.448	0.68	0.698017	2.27439e-08	0.000740861	up	Eif5a	eukaryotic translation initiation factor 5A [Source:MGI Symbol;Acc:MGI:106248]	-	-	-	-	GO:0005634//nucleus;GO:0005642//annulate lamellae;GO:0005643//nuclear pore;GO:0005737//cytoplasm;GO:0005783//endoplasmic reticulum;GO:0005789//endoplasmic reticulum membrane;GO:0016020//membrane;GO:0030425//dendrite;GO:0043025//neuronal cell body;GO:0045202//synapse	GO:0003723//RNA binding;GO:0003746//translation elongation factor activity;GO:0017070//U6 snRNA binding;GO:0043022//ribosome binding;GO:0047485//protein N-terminus binding	GO:0006412//translation;GO:0006414//translational elongation;GO:0007204//positive regulation of cytosolic calcium ion concentration;GO:0010666//positive regulation of cardiac muscle cell apoptotic process;GO:0015031//protein transport;GO:0043065//positive regulation of apoptotic process;GO:0043066//negative regulation of apoptotic process;GO:0045901//positive regulation of translational elongatio…
CTRL-vs-E2	Oocytes	ENSMUSG00000084786	Ubl5	2.10035	3.88086	210	485	0.2	0.425	0.885715	3.12335e-08	0.0010174	up	Ubl5	ubiquitin-like 5 [Source:MGI Symbol;Acc:MGI:1913427]	Organismal Systems	Aging	ko04212//Longevity regulating pathway - worm	K13113	GO:0005634//nucleus;GO:0005737//cytoplasm	GO:0005515//protein binding;GO:0031386//protein tag	GO:0000398//mRNA splicing, via spliceosome;GO:0006464//cellular protein modification process
CTRL-vs-E2	Oocytes	ENSMUSG00000068240	Gm11808	0.454334	1.93328	210	485	0.067	0.239	2.08898	3.80628e-08	0.00123986	up	Gm11808	predicted gene 11808 [Source:MGI Symbol;Acc:MGI:3649356]	Human Diseases;Human Diseases;Human Diseases;Human Diseases;Genetic Information Processing;Genetic Information Processing;Cellular Processes;Human Diseases	Neurodegenerative disease;Infectious disease: viral;Neurodegenerative disease;Infectious disease: viral;Folding, sorting and degradation;Translation;Transport and catabolism;Infectious disease: bacterial	ko05022//Pathways of neurodegeneration - multiple diseases;ko05171//Coronavirus disease - COVID-19;ko05012//Parkinson disease;ko05167//Kaposi sarcoma-associated herpesvirus infection;ko04120//Ubiquitin mediated proteolysis;ko03010//Ribosome;ko04137//Mitophagy - animal;ko05131//Shigellosis	K02927;K02927;K02927;K02927;K02927;K02927;K02927;K02927	GO:0005634//nucleus;GO:0005654//nucleoplasm;GO:0005737//cytoplasm;GO:0005783//endoplasmic reticulum;GO:0005829//cytosol;GO:0005840//ribosome;GO:0005886//plasma membrane;GO:0022625//cytosolic large ribosomal subunit;GO:0022626//cytosolic ribosome;GO:0022627//cytosolic small ribosomal subunit;GO:0043209//myelin sheath;GO:0045202//synapse	GO:0003735//structural constituent of ribosome;GO:0005515//protein binding;GO:0031386//protein tag;GO:0031625//ubiquitin protein ligase binding	GO:0002181//cytoplasmic translation;GO:0006412//translation;GO:0016567//protein ubiquitination;GO:0019941//modification-dependent protein catabolic process
CTRL-vs-E2	Oocytes	ENSMUSG00000061983	Rps12	19.383	25.6077	210	485	0.752	0.911	0.401787	4.06348e-08	0.00132364	up	Rps12	ribosomal protein S12 [Source:MGI Symbol;Acc:MGI:98105]	Human Diseases;Genetic Information Processing	Infectious disease: viral;Translation	ko05171//Coronavirus disease - COVID-19;ko03010//Ribosome	K02951;K02951	GO:0005737//cytoplasm;GO:0005840//ribosome	GO:0003735//structural constituent of ribosome	GO:0006412//translation
CTRL-vs-E2	Oocytes	ENSMUSG00000021290	Atp5mpl	1.8449	4.08448	210	485	0.2	0.416	1.14657	4.15666e-08	0.00135399	up	Atp5mpl	ATP synthase membrane subunit 6.8PL [Source:MGI Symbol;Acc:MGI:1917507]	-	-	-	-	GO:0005739//mitochondrion;GO:0005753//mitochondrial proton-transporting ATP synthase complex;GO:0016020//membrane;GO:0016021//integral component of membrane;GO:0031966//mitochondrial membrane	GO:0003674//molecular_function	GO:0008150//biological_process
CTRL-vs-E2	Oocytes	ENSMUSG00000014313	Cox6c	11.5052	18.2636	210	485	0.643	0.812	0.666681	5.80815e-08	0.00189195	up	Cox6c	cytochrome c oxidase subunit 6C [Source:MGI Symbol;Acc:MGI:104614]	Metabolism;Human Diseases;Human Diseases;Human Diseases;Human Diseases;Human Diseases;Human Diseases;Organismal Systems;Human Diseases;Human Diseases;Human Diseases;Metabolism;Organismal Systems	Global and overview maps;Neurodegenerative disease;Neurodegenerative disease;Neurodegenerative disease;Neurodegenerative disease;Neurodegenerative disease;Neurodegenerative disease;Environmental adaptation;Cancer: overview;Cardiovascular disease;Endocrine and metabolic disease;Energy metabolism;Circulatory system	ko01100//Metabolic pathways;ko05022//Pathways of neurodegeneration - multiple diseases;ko05010//Alzheimer disease;ko05014//Amyotrophic lateral sclerosis;ko05016//Huntington disease;ko05012//Parkinson disease;ko05020//Prion disease;ko04714//Thermogenesis;ko05208//Chemical carcinogenesis - reactive oxygen species;ko05415//Diabetic cardiomyopathy;ko04932//Non-alcoholic fatty liver disease;ko00190//O…	K02268;K02268;K02268;K02268;K02268;K02268;K02268;K02268;K02268;K02268;K02268;K02268;K02268	GO:0005739//mitochondrion;GO:0005743//mitochondrial inner membrane;GO:0005751//mitochondrial respiratory chain complex IV;GO:0016020//membrane;GO:0016021//integral component of membrane;GO:0031966//mitochondrial membrane	GO:0003674//molecular_function	GO:0006119//oxidative phosphorylation;GO:0006123//mitochondrial electron transport, cytochrome c to oxygen;GO:0008150//biological_process
CTRL-vs-E2	Oocytes	ENSMUSG00000035885	Cox8a	4.00083	6.67496	210	485	0.329	0.565	0.738446	5.89224e-08	0.00191934	up	Cox8a	cytochrome c oxidase subunit 8A [Source:MGI Symbol;Acc:MGI:105959]	Metabolism;Human Diseases;Human Diseases;Human Diseases;Human Diseases;Human Diseases;Human Diseases;Organismal Systems;Human Diseases;Human Diseases;Human Diseases;Metabolism;Organismal Systems	Global and overview maps;Neurodegenerative disease;Neurodegenerative disease;Neurodegenerative disease;Neurodegenerative disease;Neurodegenerative disease;Neurodegenerative disease;Environmental adaptation;Cancer: overview;Cardiovascular disease;Endocrine and metabolic disease;Energy metabolism;Circulatory system	ko01100//Metabolic pathways;ko05022//Pathways of neurodegeneration - multiple diseases;ko05010//Alzheimer disease;ko05014//Amyotrophic lateral sclerosis;ko05016//Huntington disease;ko05012//Parkinson disease;ko05020//Prion disease;ko04714//Thermogenesis;ko05208//Chemical carcinogenesis - reactive oxygen species;ko05415//Diabetic cardiomyopathy;ko04932//Non-alcoholic fatty liver disease;ko00190//O…	K02273;K02273;K02273;K02273;K02273;K02273;K02273;K02273;K02273;K02273;K02273;K02273;K02273	GO:0005739//mitochondrion;GO:0005743//mitochondrial inner membrane;GO:0005751//mitochondrial respiratory chain complex IV;GO:0016020//membrane;GO:0016021//integral component of membrane;GO:0031966//mitochondrial membrane;GO:0045277//respiratory chain complex IV	-	GO:0006119//oxidative phosphorylation;GO:0006123//mitochondrial electron transport, cytochrome c to oxygen
CTRL-vs-E2	Oocytes	ENSMUSG00000048758	Rpl29	10.361	16.0532	210	485	0.648	0.81	0.631688	6.46147e-08	0.00210476	up	Rpl29	ribosomal protein L29 [Source:MGI Symbol;Acc:MGI:99687]	Human Diseases;Genetic Information Processing	Infectious disease: viral;Translation	ko05171//Coronavirus disease - COVID-19;ko03010//Ribosome	K02905;K02905	GO:0005737//cytoplasm;GO:0005829//cytosol;GO:0005840//ribosome;GO:0019898//extrinsic component of membrane;GO:0022625//cytosolic large ribosomal subunit;GO:0022626//cytosolic ribosome;GO:0042788//polysomal ribosome;GO:0045202//synapse	GO:0003735//structural constituent of ribosome;GO:0008201//heparin binding	GO:0002181//cytoplasmic translation;GO:0006412//translation;GO:0008283//cell proliferation;GO:0031589//cell-substrate adhesion;GO:0035264//multicellular organism growth
CTRL-vs-E2	Oocytes	ENSMUSG00000078578	Ube2d3	3.81565	6.29901	210	485	0.329	0.563	0.723181	7.59678e-08	0.00247457	up	Ube2d3	ubiquitin-conjugating enzyme E2D 3 [Source:MGI Symbol;Acc:MGI:1913355]	Genetic Information Processing;Genetic Information Processing	Folding, sorting and degradation;Folding, sorting and degradation	ko04141//Protein processing in endoplasmic reticulum;ko04120//Ubiquitin mediated proteolysis	K06689;K06689	GO:0005634//nucleus;GO:0005768//endosome;GO:0005886//plasma membrane;GO:0010008//endosome membrane;GO:0016020//membrane	GO:0000166//nucleotide binding;GO:0004842//ubiquitin-protein transferase activity;GO:0005515//protein binding;GO:0005524//ATP binding;GO:0016740//transferase activity;GO:0061630//ubiquitin protein ligase activity;GO:0061631//ubiquitin conjugating enzyme activity	GO:0000209//protein polyubiquitination;GO:0006281//DNA repair;GO:0006511//ubiquitin-dependent protein catabolic process;GO:0006915//apoptotic process;GO:0006974//cellular response to DNA damage stimulus;GO:0016567//protein ubiquitination;GO:0043161//proteasome-mediated ubiquitin-dependent protein catabolic process;GO:0070936//protein K48-linked ubiquitination;GO:0070979//protein K11-linked ubiqui…
CTRL-vs-E2	Oocytes	ENSMUSG00000007892	Rplp1	25.8912	34.5112	210	485	0.857	0.955	0.414603	9.54513e-08	0.00310923	up	Rplp1	ribosomal protein, large, P1 [Source:MGI Symbol;Acc:MGI:1927099]	Human Diseases;Genetic Information Processing	Infectious disease: viral;Translation	ko05171//Coronavirus disease - COVID-19;ko03010//Ribosome	K02942;K02942	GO:0005737//cytoplasm;GO:0005829//cytosol;GO:0005840//ribosome;GO:0022625//cytosolic large ribosomal subunit;GO:0022626//cytosolic ribosome	GO:0003735//structural constituent of ribosome;GO:0030295//protein kinase activator activity;GO:0043021//ribonucleoprotein complex binding	GO:0002181//cytoplasmic translation;GO:0006414//translational elongation;GO:0006417//regulation of translation;GO:0032147//activation of protein kinase activity
CTRL-vs-E2	Oocytes	ENSMUSG00000098274	Rpl24	7.85249	12.0199	210	485	0.524	0.742	0.614197	1.06832e-07	0.00347993	up	Rpl24	ribosomal protein L24 [Source:MGI Symbol;Acc:MGI:1915443]	Human Diseases;Genetic Information Processing	Infectious disease: viral;Translation	ko05171//Coronavirus disease - COVID-19;ko03010//Ribosome	K02896;K02896	GO:0005737//cytoplasm;GO:0005783//endoplasmic reticulum;GO:0005829//cytosol;GO:0005840//ribosome;GO:0022625//cytosolic large ribosomal subunit;GO:0022626//cytosolic ribosome;GO:0042788//polysomal ribosome;GO:0045202//synapse	GO:0003729//mRNA binding;GO:0003735//structural constituent of ribosome	GO:0000027//ribosomal large subunit assembly;GO:0002181//cytoplasmic translation;GO:0006412//translation;GO:0010458//exit from mitosis;GO:0021554//optic nerve development;GO:0031290//retinal ganglion cell axon guidance;GO:0060041//retina development in camera-type eye
CTRL-vs-E2	Oocytes	ENSMUSG00000008668	Rps18	21.3806	28.0719	210	485	0.795	0.928	0.39282	1.40368e-07	0.00457236	up	Rps18	ribosomal protein S18 [Source:MGI Symbol;Acc:MGI:98146]	Human Diseases;Genetic Information Processing	Infectious disease: viral;Translation	ko05171//Coronavirus disease - COVID-19;ko03010//Ribosome	K02964;K02964	GO:0005634//nucleus;GO:0005737//cytoplasm;GO:0005829//cytosol;GO:0005840//ribosome;GO:0014069//postsynaptic density;GO:0015935//small ribosomal subunit;GO:0022626//cytosolic ribosome;GO:0022627//cytosolic small ribosomal subunit;GO:0045202//synapse	GO:0003676//nucleic acid binding;GO:0003723//RNA binding;GO:0003735//structural constituent of ribosome;GO:0005515//protein binding;GO:0019843//rRNA binding	GO:0002181//cytoplasmic translation;GO:0006412//translation
CTRL-vs-E2	Oocytes	ENSMUSG00000021606	Ndufs6	2.68943	4.65926	210	485	0.248	0.468	0.792781	2.0035e-07	0.0065262	up	Ndufs6	NADH:ubiquinone oxidoreductase core subunit S6 [Source:MGI Symbol;Acc:MGI:107932]	Metabolism;Human Diseases;Human Diseases;Human Diseases;Human Diseases;Human Diseases;Human Diseases;Organismal Systems;Human Diseases;Human Diseases;Human Diseases;Organismal Systems;Metabolism	Global and overview maps;Neurodegenerative disease;Neurodegenerative disease;Neurodegenerative disease;Neurodegenerative disease;Neurodegenerative disease;Neurodegenerative disease;Environmental adaptation;Cancer: overview;Cardiovascular disease;Endocrine and metabolic disease;Nervous system;Energy metabolism	ko01100//Metabolic pathways;ko05022//Pathways of neurodegeneration - multiple diseases;ko05010//Alzheimer disease;ko05014//Amyotrophic lateral sclerosis;ko05016//Huntington disease;ko05012//Parkinson disease;ko05020//Prion disease;ko04714//Thermogenesis;ko05208//Chemical carcinogenesis - reactive oxygen species;ko05415//Diabetic cardiomyopathy;ko04932//Non-alcoholic fatty liver disease;ko04723//R…	K03939;K03939;K03939;K03939;K03939;K03939;K03939;K03939;K03939;K03939;K03939;K03939;K03939	GO:0005739//mitochondrion;GO:0005743//mitochondrial inner membrane;GO:0005747//mitochondrial respiratory chain complex I;GO:0016020//membrane;GO:0070469//respiratory chain	GO:0003674//molecular_function	GO:0001822//kidney development;GO:0006120//mitochondrial electron transport, NADH to ubiquinone;GO:0006631//fatty acid metabolic process;GO:0006936//muscle contraction;GO:0009060//aerobic respiration;GO:0010259//multicellular organism aging;GO:0022904//respiratory electron transport chain;GO:0032981//mitochondrial respiratory chain complex I assembly;GO:0035264//multicellular organism growth;GO:0…
CTRL-vs-E2	Oocytes	ENSMUSG00000046516	Cox17	1.30262	2.9936	210	485	0.152	0.351	1.20041	2.45786e-07	0.00800622	up	Cox17	cytochrome c oxidase assembly protein 17, copper chaperone [Source:MGI Symbol;Acc:MGI:1333806]	Metabolism;Organismal Systems;Metabolism	Global and overview maps;Environmental adaptation;Energy metabolism	ko01100//Metabolic pathways;ko04714//Thermogenesis;ko00190//Oxidative phosphorylation	K02260;K02260;K02260	GO:0005737//cytoplasm;GO:0005739//mitochondrion;GO:0005758//mitochondrial intermembrane space	GO:0005507//copper ion binding;GO:0008047//enzyme activator activity;GO:0016531//copper chaperone activity;GO:0046872//metal ion binding;GO:1903136//cuprous ion binding	GO:0008284//positive regulation of cell proliferation;GO:0033617//mitochondrial respiratory chain complex IV assembly;GO:1904960//positive regulation of cytochrome-c oxidase activity
CTRL-vs-E2	Oocytes	ENSMUSG00000046792	Zfp787	0.427772	1.84701	210	485	0.076	0.229	2.11002	2.47035e-07	0.00804691	up	Zfp787	zinc finger protein 787 [Source:MGI Symbol;Acc:MGI:1914359]	-	-	-	-	GO:0005634//nucleus	GO:0000981//RNA polymerase II transcription factor activity, sequence-specific DNA binding;GO:0003677//DNA binding;GO:0043565//sequence-specific DNA binding;GO:0046872//metal ion binding;GO:1990837//sequence-specific double-stranded DNA binding	GO:0006357//regulation of transcription from RNA polymerase II promoter
CTRL-vs-E2	Oocytes	ENSMUSG00000071866	Ppia	25.6654	36.6446	210	485	0.814	0.924	0.513774	2.76671e-07	0.00901227	up	Ppia	peptidylprolyl isomerase A [Source:MGI Symbol;Acc:MGI:97749]	Cellular Processes	Cell growth and death	ko04217//Necroptosis	K03767	GO:0005576//extracellular region;GO:0005615//extracellular space;GO:0005634//nucleus;GO:0005737//cytoplasm;GO:0005829//cytosol;GO:0032991//macromolecular complex;GO:0043209//myelin sheath;GO:0043231//intracellular membrane-bounded organelle	GO:0003755//peptidyl-prolyl cis-trans isomerase activity;GO:0005178//integrin binding;GO:0005515//protein binding;GO:0016018//cyclosporin A binding;GO:0016853//isomerase activity;GO:1904399//heparan sulfate binding	GO:0000413//protein peptidyl-prolyl isomerization;GO:0001933//negative regulation of protein phosphorylation;GO:0001934//positive regulation of protein phosphorylation;GO:0006457//protein folding;GO:0006469//negative regulation of protein kinase activity;GO:0006915//apoptotic process;GO:0030168//platelet activation;GO:0030182//neuron differentiation;GO:0030593//neutrophil chemotaxis;GO:0030595//l…
CTRL-vs-E2	Oocytes	ENSMUSG00000037601	Nme1	2.78634	4.87998	210	485	0.267	0.487	0.808482	2.78222e-07	0.00906282	up	Nme1	NME/NM23 nucleoside diphosphate kinase 1 [Source:MGI Symbol;Acc:MGI:97355]	Metabolism;Metabolism;Metabolism;Metabolism	Global and overview maps;Nucleotide metabolism;Xenobiotics biodegradation and metabolism;Nucleotide metabolism	ko01100//Metabolic pathways;ko00230//Purine metabolism;ko00983//Drug metabolism - other enzymes;ko00240//Pyrimidine metabolism	K00940;K00940;K00940;K00940	GO:0005634//nucleus;GO:0005737//cytoplasm;GO:0005739//mitochondrion;GO:0005741//mitochondrial outer membrane;GO:0005813//centrosome;GO:0005829//cytosol;GO:0005882//intermediate filament;GO:0016020//membrane;GO:0032587//ruffle membrane;GO:0043209//myelin sheath;GO:0048471//perinuclear region of cytoplasm	GO:0000166//nucleotide binding;GO:0000287//magnesium ion binding;GO:0000977//RNA polymerase II regulatory region sequence-specific DNA binding;GO:0003697//single-stranded DNA binding;GO:0004536//deoxyribonuclease activity;GO:0004550//nucleoside diphosphate kinase activity;GO:0005524//ATP binding;GO:0005525//GTP binding;GO:0016301//kinase activity;GO:0016740//transferase activity;GO:0019215//inter…	GO:0002762//negative regulation of myeloid leukocyte differentiation;GO:0006165//nucleoside diphosphate phosphorylation;GO:0006183//GTP biosynthetic process;GO:0006228//UTP biosynthetic process;GO:0006231//dTMP biosynthetic process;GO:0006241//CTP biosynthetic process;GO:0006259//DNA metabolic process;GO:0006897//endocytosis;GO:0007399//nervous system development;GO:0007595//lactation;GO:0009117/…
CTRL-vs-E2	Oocytes	ENSMUSG00000039221	Rpl22l1	4.74719	8.6843	210	485	0.405	0.616	0.871322	3.04201e-07	0.00990906	up	Rpl22l1	ribosomal protein L22 like 1 [Source:MGI Symbol;Acc:MGI:1915278]	Human Diseases;Genetic Information Processing	Infectious disease: viral;Translation	ko05171//Coronavirus disease - COVID-19;ko03010//Ribosome	K02891;K02891	GO:0005737//cytoplasm;GO:0005829//cytosol;GO:0005840//ribosome	GO:0003723//RNA binding;GO:0003735//structural constituent of ribosome	GO:0002181//cytoplasmic translation;GO:0006412//translation
CTRL-vs-E2	Oocytes	ENSMUSG00000059534	Uqcr10	2.42343	4.28857	210	485	0.243	0.458	0.823422	3.73211e-07	0.012157	up	Uqcr10	ubiquinol-cytochrome c reductase, complex III subunit X [Source:MGI Symbol;Acc:MGI:1913402]	Metabolism;Human Diseases;Human Diseases;Human Diseases;Human Diseases;Human Diseases;Human Diseases;Organismal Systems;Human Diseases;Human Diseases;Human Diseases;Metabolism;Organismal Systems	Global and overview maps;Neurodegenerative disease;Neurodegenerative disease;Neurodegenerative disease;Neurodegenerative disease;Neurodegenerative disease;Neurodegenerative disease;Environmental adaptation;Cancer: overview;Cardiovascular disease;Endocrine and metabolic disease;Energy metabolism;Circulatory system	ko01100//Metabolic pathways;ko05022//Pathways of neurodegeneration - multiple diseases;ko05010//Alzheimer disease;ko05014//Amyotrophic lateral sclerosis;ko05016//Huntington disease;ko05012//Parkinson disease;ko05020//Prion disease;ko04714//Thermogenesis;ko05208//Chemical carcinogenesis - reactive oxygen species;ko05415//Diabetic cardiomyopathy;ko04932//Non-alcoholic fatty liver disease;ko00190//O…	K00419;K00419;K00419;K00419;K00419;K00419;K00419;K00419;K00419;K00419;K00419;K00419;K00419	GO:0005739//mitochondrion;GO:0005743//mitochondrial inner membrane;GO:0005750//mitochondrial respiratory chain complex III;GO:0016020//membrane;GO:0016021//integral component of membrane;GO:0070469//respiratory chain	-	GO:0006122//mitochondrial electron transport, ubiquinol to cytochrome c;GO:0009060//aerobic respiration;GO:0045333//cellular respiration
CTRL-vs-E2	Oocytes	ENSMUSG00000090553	Snrpe	4.19101	7.16554	210	485	0.362	0.584	0.773765	4.01377e-07	0.0130745	up	Snrpe	small nuclear ribonucleoprotein E [Source:MGI Symbol;Acc:MGI:98346]	Genetic Information Processing	Transcription	ko03040//Spliceosome	K11097	GO:0005634//nucleus;GO:0005681//spliceosomal complex;GO:0005682//U5 snRNP;GO:0005683//U7 snRNP;GO:0005685//U1 snRNP;GO:0005686//U2 snRNP;GO:0005687//U4 snRNP;GO:0005689//U12-type spliceosomal complex;GO:0005697//telomerase holoenzyme complex;GO:0005737//cytoplasm;GO:0005829//cytosol;GO:0034709//methylosome;GO:0034715//pICln-Sm protein complex;GO:0034719//SMN-Sm protein complex;GO:0043229//intrace…	GO:0003723//RNA binding	GO:0000387//spliceosomal snRNP assembly;GO:0000398//mRNA splicing, via spliceosome;GO:0006397//mRNA processing;GO:0008380//RNA splicing
CTRL-vs-E2	Oocytes	ENSMUSG00000025508	Rplp2	12.8193	18.2656	210	485	0.719	0.876	0.510805	4.71902e-07	0.0153717	up	Rplp2	ribosomal protein, large P2 [Source:MGI Symbol;Acc:MGI:1914436]	Human Diseases;Genetic Information Processing	Infectious disease: viral;Translation	ko05171//Coronavirus disease - COVID-19;ko03010//Ribosome	K02943;K02943	GO:0005737//cytoplasm;GO:0005829//cytosol;GO:0005840//ribosome;GO:0022625//cytosolic large ribosomal subunit;GO:0045202//synapse	GO:0003735//structural constituent of ribosome	GO:0002181//cytoplasmic translation;GO:0002182//cytoplasmic translational elongation;GO:0006414//translational elongation
CTRL-vs-E2	Oocytes	ENSMUSG00000031622	Sin3b	3.38741	5.38073	210	485	0.295	0.513	0.667603	5.19044e-07	0.0169073	up	Sin3b	transcriptional regulator, SIN3B (yeast) [Source:MGI Symbol;Acc:MGI:107158]	-	-	-	-	GO:0000118//histone deacetylase complex;GO:0000785//chromatin;GO:0000805//X chromosome;GO:0000806//Y chromosome;GO:0001741//XY body;GO:0005634//nucleus;GO:0005737//cytoplasm;GO:0016580//Sin3 complex;GO:0030849//autosome	GO:0003682//chromatin binding;GO:0003714//transcription corepressor activity;GO:0005515//protein binding	GO:0000122//negative regulation of transcription from RNA polymerase II promoter;GO:0006355//regulation of transcription, DNA-templated;GO:0007519//skeletal muscle tissue development;GO:0016575//histone deacetylation;GO:0030336//negative regulation of cell migration;GO:0045786//negative regulation of cell cycle;GO:0045892//negative regulation of transcription, DNA-templated;GO:0048738//cardiac mu…
CTRL-vs-E2	Oocytes	ENSMUSG00000074884	Serf2	7.78794	11.5199	210	485	0.505	0.718	0.564812	5.3161e-07	0.0173167	up	Serf2	small EDRK-rich factor 2 [Source:MGI Symbol;Acc:MGI:1337041]	-	-	-	-	GO:0005575//cellular_component;GO:0005634//nucleus;GO:0005829//cytosol	GO:0003674//molecular_function	GO:0031648//protein destabilization
CTRL-vs-E2	Oocytes	ENSMUSG00000029632	Ndufa4	8.03169	12.1953	210	485	0.529	0.734	0.602538	5.85407e-07	0.0190691	up	Ndufa4	Ndufa4, mitochondrial complex associated [Source:MGI Symbol;Acc:MGI:107686]	Metabolism;Human Diseases;Human Diseases;Human Diseases;Human Diseases;Human Diseases;Human Diseases;Organismal Systems;Human Diseases;Human Diseases;Human Diseases;Organismal Systems;Metabolism	Global and overview maps;Neurodegenerative disease;Neurodegenerative disease;Neurodegenerative disease;Neurodegenerative disease;Neurodegenerative disease;Neurodegenerative disease;Environmental adaptation;Cancer: overview;Cardiovascular disease;Endocrine and metabolic disease;Nervous system;Energy metabolism	ko01100//Metabolic pathways;ko05022//Pathways of neurodegeneration - multiple diseases;ko05010//Alzheimer disease;ko05014//Amyotrophic lateral sclerosis;ko05016//Huntington disease;ko05012//Parkinson disease;ko05020//Prion disease;ko04714//Thermogenesis;ko05208//Chemical carcinogenesis - reactive oxygen species;ko05415//Diabetic cardiomyopathy;ko04932//Non-alcoholic fatty liver disease;ko04723//R…	K03948;K03948;K03948;K03948;K03948;K03948;K03948;K03948;K03948;K03948;K03948;K03948;K03948	GO:0005739//mitochondrion;GO:0005743//mitochondrial inner membrane;GO:0005747//mitochondrial respiratory chain complex I;GO:0005751//mitochondrial respiratory chain complex IV;GO:0016020//membrane;GO:0016021//integral component of membrane;GO:0031966//mitochondrial membrane;GO:0070469//respiratory chain	GO:0005515//protein binding;GO:0044877//macromolecular complex binding	GO:1904960//positive regulation of cytochrome-c oxidase activity
CTRL-vs-E2	Oocytes	ENSMUSG00000038274	Fau	20.2906	26.7082	210	485	0.795	0.918	0.39647	6.06368e-07	0.0197518	up	Fau	Finkel-Biskis-Reilly murine sarcoma virus (FBR-MuSV) ubiquitously expressed (fox derived) [Source:MGI Symbol;Acc:MGI:102547]	Human Diseases;Genetic Information Processing	Infectious disease: viral;Translation	ko05171//Coronavirus disease - COVID-19;ko03010//Ribosome	K02983;K02983	GO:0005615//extracellular space;GO:0005840//ribosome;GO:0022626//cytosolic ribosome;GO:0022627//cytosolic small ribosomal subunit	GO:0003735//structural constituent of ribosome;GO:0005515//protein binding	GO:0002227//innate immune response in mucosa;GO:0006412//translation;GO:0019731//antibacterial humoral response;GO:0050830//defense response to Gram-positive bacterium
CTRL-vs-E2	Oocytes	ENSMUSG00000020423	Btg2	5.56958	1.85588	210	485	0.343	0.206	-1.58542	6.21968e-07	0.02026	down	Btg2	BTG anti-proliferation factor 2 [Source:MGI Symbol;Acc:MGI:108384]	Genetic Information Processing	Folding, sorting and degradation	ko03018//RNA degradation	K14443	GO:0005634//nucleus;GO:0005737//cytoplasm	GO:0003714//transcription corepressor activity;GO:0005515//protein binding	GO:0000122//negative regulation of transcription from RNA polymerase II promoter;GO:0006479//protein methylation;GO:0006974//cellular response to DNA damage stimulus;GO:0008285//negative regulation of cell proliferation;GO:0008306//associative learning;GO:0009612//response to mechanical stimulus;GO:0009952//anterior/posterior pattern specification;GO:0010033//response to organic substance;GO:0010…
CTRL-vs-E2	Oocytes	ENSMUSG00000020460	Rps27a	30.1849	39.0875	210	485	0.89	0.957	0.372878	6.5742e-07	0.0214148	up	Rps27a	ribosomal protein S27A [Source:MGI Symbol;Acc:MGI:1925544]	Human Diseases;Human Diseases;Human Diseases;Human Diseases;Genetic Information Processing;Genetic Information Processing;Cellular Processes	Neurodegenerative disease;Infectious disease: viral;Neurodegenerative disease;Infectious disease: viral;Folding, sorting and degradation;Translation;Transport and catabolism	ko05022//Pathways of neurodegeneration - multiple diseases;ko05171//Coronavirus disease - COVID-19;ko05012//Parkinson disease;ko05167//Kaposi sarcoma-associated herpesvirus infection;ko04120//Ubiquitin mediated proteolysis;ko03010//Ribosome;ko04137//Mitophagy - animal	K02977;K02977;K02977;K02977;K02977;K02977;K02977	GO:0005634//nucleus;GO:0005654//nucleoplasm;GO:0005737//cytoplasm;GO:0005829//cytosol;GO:0005840//ribosome;GO:0022626//cytosolic ribosome;GO:0022627//cytosolic small ribosomal subunit;GO:0043209//myelin sheath;GO:0043229//intracellular organelle	GO:0003735//structural constituent of ribosome;GO:0005515//protein binding;GO:0031386//protein tag;GO:0031625//ubiquitin protein ligase binding;GO:0046872//metal ion binding	GO:0002181//cytoplasmic translation;GO:0006412//translation;GO:0016567//protein ubiquitination;GO:0019941//modification-dependent protein catabolic process
CTRL-vs-E2	Oocytes	ENSMUSG00000039001	Rps21	12.6482	17.3194	210	485	0.648	0.825	0.453453	6.81702e-07	0.0222058	up	Rps21	ribosomal protein S21 [Source:MGI Symbol;Acc:MGI:1913731]	Human Diseases;Genetic Information Processing	Infectious disease: viral;Translation	ko05171//Coronavirus disease - COVID-19;ko03010//Ribosome	K02971;K02971	GO:0005737//cytoplasm;GO:0005783//endoplasmic reticulum;GO:0005791//rough endoplasmic reticulum;GO:0005829//cytosol;GO:0005840//ribosome;GO:0022626//cytosolic ribosome;GO:0022627//cytosolic small ribosomal subunit;GO:0042788//polysomal ribosome;GO:0045202//synapse	GO:0003735//structural constituent of ribosome;GO:0043022//ribosome binding;GO:0047485//protein N-terminus binding	GO:0000447//endonucleolytic cleavage in ITS1 to separate SSU-rRNA from 5.8S rRNA and LSU-rRNA from tricistronic rRNA transcript (SSU-rRNA, 5.8S rRNA, LSU-rRNA);GO:0000461//endonucleolytic cleavage to generate mature 3'-end of SSU-rRNA from (SSU-rRNA, 5.8S rRNA, LSU-rRNA);GO:0002181//cytoplasmic translation;GO:0006412//translation
CTRL-vs-E2	Oocytes	ENSMUSG00000023089	Ndufa5	2.71537	5.18247	210	485	0.286	0.495	0.932469	7.45049e-07	0.0242692	up	Ndufa5	NADH:ubiquinone oxidoreductase subunit A5 [Source:MGI Symbol;Acc:MGI:1915452]	Metabolism;Human Diseases;Human Diseases;Human Diseases;Human Diseases;Human Diseases;Human Diseases;Organismal Systems;Human Diseases;Human Diseases;Human Diseases;Organismal Systems;Metabolism	Global and overview maps;Neurodegenerative disease;Neurodegenerative disease;Neurodegenerative disease;Neurodegenerative disease;Neurodegenerative disease;Neurodegenerative disease;Environmental adaptation;Cancer: overview;Cardiovascular disease;Endocrine and metabolic disease;Nervous system;Energy metabolism	ko01100//Metabolic pathways;ko05022//Pathways of neurodegeneration - multiple diseases;ko05010//Alzheimer disease;ko05014//Amyotrophic lateral sclerosis;ko05016//Huntington disease;ko05012//Parkinson disease;ko05020//Prion disease;ko04714//Thermogenesis;ko05208//Chemical carcinogenesis - reactive oxygen species;ko05415//Diabetic cardiomyopathy;ko04932//Non-alcoholic fatty liver disease;ko04723//R…	K03949;K03949;K03949;K03949;K03949;K03949;K03949;K03949;K03949;K03949;K03949;K03949;K03949	GO:0005739//mitochondrion;GO:0005743//mitochondrial inner membrane;GO:0005747//mitochondrial respiratory chain complex I;GO:0016020//membrane;GO:0032991//macromolecular complex;GO:0045271//respiratory chain complex I;GO:0070469//respiratory chain	-	GO:0009060//aerobic respiration;GO:0022904//respiratory electron transport chain;GO:0032981//mitochondrial respiratory chain complex I assembly;GO:0042776//mitochondrial ATP synthesis coupled proton transport
CTRL-vs-E2	Oocytes	ENSMUSG00000025794	Rpl14	12.4076	16.7956	210	485	0.629	0.816	0.436852	1.03413e-06	0.0336857	up	Rpl14	ribosomal protein L14 [Source:MGI Symbol;Acc:MGI:1914365]	Human Diseases;Genetic Information Processing	Infectious disease: viral;Translation	ko05171//Coronavirus disease - COVID-19;ko03010//Ribosome	K02875;K02875	GO:0005737//cytoplasm;GO:0005829//cytosol;GO:0005840//ribosome;GO:0014069//postsynaptic density;GO:0022625//cytosolic large ribosomal subunit;GO:0022626//cytosolic ribosome	GO:0003723//RNA binding;GO:0003735//structural constituent of ribosome	GO:0002181//cytoplasmic translation;GO:0006364//rRNA processing;GO:0006412//translation;GO:0042273//ribosomal large subunit biogenesis
CTRL-vs-E2	Oocytes	ENSMUSG00000043866	Taf10	4.10099	6.1501	210	485	0.338	0.553	0.584625	1.07406e-06	0.0349864	up	Taf10	TATA-box binding protein associated factor 10 [Source:MGI Symbol;Acc:MGI:1346320]	Genetic Information Processing	Transcription	ko03022//Basal transcription factors	K03134	GO:0000124//SAGA complex;GO:0005634//nucleus;GO:0005654//nucleoplasm;GO:0005669//transcription factor TFIID complex;GO:0005737//cytoplasm;GO:0033276//transcription factor TFTC complex;GO:0048471//perinuclear region of cytoplasm;GO:0097550//transcriptional preinitiation complex	GO:0003677//DNA binding;GO:0004402//histone acetyltransferase activity;GO:0005515//protein binding;GO:0019899//enzyme binding;GO:0030331//estrogen receptor binding;GO:0042802//identical protein binding;GO:0070063//RNA polymerase binding;GO:1990841//promoter-specific chromatin binding	GO:0000082//G1/S transition of mitotic cell cycle;GO:0001701//in utero embryonic development;GO:0001756//somitogenesis;GO:0001889//liver development;GO:0001892//embryonic placenta development;GO:0006282//regulation of DNA repair;GO:0006352//DNA-templated transcription, initiation;GO:0006355//regulation of transcription, DNA-templated;GO:0006357//regulation of transcription from RNA polymerase II …
CTRL-vs-E2	Oocytes	ENSMUSG00000036781	Rps27l	5.02523	8.33211	210	485	0.438	0.641	0.729479	1.57146e-06	0.0511888	up	Rps27l	ribosomal protein S27-like [Source:MGI Symbol;Acc:MGI:1915191]	Human Diseases;Genetic Information Processing	Infectious disease: viral;Translation	ko05171//Coronavirus disease - COVID-19;ko03010//Ribosome	K02978;K02978	GO:0005634//nucleus;GO:0005829//cytosol;GO:0005840//ribosome;GO:0022627//cytosolic small ribosomal subunit	GO:0003723//RNA binding;GO:0003735//structural constituent of ribosome;GO:0008494//translation activator activity;GO:0008656//cysteine-type endopeptidase activator activity involved in apoptotic process;GO:0046872//metal ion binding	GO:0000028//ribosomal small subunit assembly;GO:0006412//translation;GO:0006919//activation of cysteine-type endopeptidase activity involved in apoptotic process;GO:0006978//DNA damage response, signal transduction by p53 class mediator resulting in transcription of p21 class mediator;GO:0031571//mitotic G1 DNA damage checkpoint;GO:0042771//intrinsic apoptotic signaling pathway in response to DNA…
CTRL-vs-E2	Oocytes	ENSMUSG00000031807	Pgls	2.72693	4.1435	210	485	0.257	0.46	0.603556	1.58271e-06	0.0515553	up	Pgls	6-phosphogluconolactonase [Source:MGI Symbol;Acc:MGI:1913421]	Metabolism;Metabolism;Metabolism	Global and overview maps;Global and overview maps;Carbohydrate metabolism	ko01100//Metabolic pathways;ko01200//Carbon metabolism;ko00030//Pentose phosphate pathway	K01057;K01057;K01057	GO:0005737//cytoplasm	GO:0016787//hydrolase activity;GO:0017057//6-phosphogluconolactonase activity;GO:0048029//monosaccharide binding	GO:0005975//carbohydrate metabolic process;GO:0006098//pentose-phosphate shunt;GO:0009051//pentose-phosphate shunt, oxidative branch
CTRL-vs-E2	Oocytes	ENSMUSG00000023106	Denr	2.26162	4.22434	210	485	0.233	0.435	0.90134	1.6342e-06	0.0532326	up	Denr	density-regulated protein [Source:MGI Symbol;Acc:MGI:1915434]	-	-	-	-	-	GO:0003729//mRNA binding;GO:0003743//translation initiation factor activity	GO:0001731//formation of translation preinitiation complex;GO:0002188//translation reinitiation;GO:0006412//translation;GO:0006413//translational initiation;GO:0032790//ribosome disassembly;GO:0075522//IRES-dependent viral translational initiation
CTRL-vs-E2	Oocytes	ENSMUSG00000039016	Timm8b	1.61021	2.86206	210	485	0.148	0.33	0.829767	1.67752e-06	0.0546434	up	Timm8b	translocase of inner mitochondrial membrane 8B [Source:MGI Symbol;Acc:MGI:1353424]	-	-	-	-	GO:0005739//mitochondrion;GO:0005743//mitochondrial inner membrane;GO:0005758//mitochondrial intermembrane space;GO:0016020//membrane	GO:0046872//metal ion binding	GO:0015031//protein transport
CTRL-vs-E2	Oocytes	ENSMUSG00000029328	Hnrnpdl	1.97858	3.92184	210	485	0.214	0.41	0.987034	2.02398e-06	0.065929	up	Hnrnpdl	heterogeneous nuclear ribonucleoprotein D-like [Source:MGI Symbol;Acc:MGI:1355299]	-	-	-	-	GO:0005634//nucleus;GO:0005654//nucleoplasm;GO:0005737//cytoplasm	GO:0003676//nucleic acid binding;GO:0003677//DNA binding;GO:0003723//RNA binding	-
CTRL-vs-E2	Oocytes	ENSMUSG00000009927	Rps25	9.04913	12.3339	210	485	0.543	0.742	0.446771	2.15363e-06	0.0701525	up	Rps25	ribosomal protein S25 [Source:MGI Symbol;Acc:MGI:1922867]	Human Diseases;Genetic Information Processing	Infectious disease: viral;Translation	ko05171//Coronavirus disease - COVID-19;ko03010//Ribosome	K02975;K02975	GO:0005634//nucleus;GO:0005730//nucleolus;GO:0005737//cytoplasm;GO:0005829//cytosol;GO:0005840//ribosome;GO:0005844//polysome;GO:0014069//postsynaptic density;GO:0022626//cytosolic ribosome;GO:0022627//cytosolic small ribosomal subunit;GO:0045202//synapse	GO:0003735//structural constituent of ribosome	GO:0000028//ribosomal small subunit assembly;GO:0002181//cytoplasmic translation;GO:0006364//rRNA processing;GO:0042274//ribosomal small subunit biogenesis
CTRL-vs-E2	Oocytes	ENSMUSG00000067847	Romo1	1.38343	3.04862	210	485	0.167	0.351	1.13985	2.16173e-06	0.0704161	up	Romo1	reactive oxygen species modulator 1 [Source:MGI Symbol;Acc:MGI:1914317]	-	-	-	-	GO:0005739//mitochondrion;GO:0005743//mitochondrial inner membrane;GO:0005744//mitochondrial inner membrane presequence translocase complex;GO:0016020//membrane;GO:0016021//integral component of membrane	GO:0003674//molecular_function	GO:0008284//positive regulation of cell proliferation;GO:0030150//protein import into mitochondrial matrix;GO:0031640//killing of cells of other organism;GO:0034614//cellular response to reactive oxygen species;GO:0042742//defense response to bacterium;GO:0045039//protein import into mitochondrial inner membrane;GO:0050829//defense response to Gram-negative bacterium;GO:0050830//defense response …
CTRL-vs-E2	Oocytes	ENSMUSG00000043091	Tuba1c	1.35572	2.31904	210	485	0.119	0.285	0.774424	2.28775e-06	0.074521	up	Tuba1c	tubulin, alpha 1C [Source:MGI Symbol;Acc:MGI:1095409]	Human Diseases;Human Diseases;Human Diseases;Human Diseases;Cellular Processes;Human Diseases;Human Diseases;Human Diseases;Cellular Processes;Human Diseases;Cellular Processes;Cellular Processes	Neurodegenerative disease;Neurodegenerative disease;Neurodegenerative disease;Neurodegenerative disease;Transport and catabolism;Neurodegenerative disease;Neurodegenerative disease;Infectious disease: bacterial;Cellular community - eukaryotes;Infectious disease: bacterial;Cell growth and death;Cellular community - eukaryotes	ko05022//Pathways of neurodegeneration - multiple diseases;ko05010//Alzheimer disease;ko05014//Amyotrophic lateral sclerosis;ko05016//Huntington disease;ko04145//Phagosome;ko05012//Parkinson disease;ko05020//Prion disease;ko05132//Salmonella infection;ko04530//Tight junction;ko05130//Pathogenic Escherichia coli infection;ko04210//Apoptosis;ko04540//Gap junction	K07374;K07374;K07374;K07374;K07374;K07374;K07374;K07374;K07374;K07374;K07374;K07374	GO:0005634//nucleus;GO:0005737//cytoplasm;GO:0005856//cytoskeleton;GO:0005874//microtubule;GO:0005881//cytoplasmic microtubule;GO:0015630//microtubule cytoskeleton;GO:0045121//membrane raft	GO:0000166//nucleotide binding;GO:0003924//GTPase activity;GO:0005200//structural constituent of cytoskeleton;GO:0005525//GTP binding	GO:0000226//microtubule cytoskeleton organization;GO:0000278//mitotic cell cycle;GO:0007010//cytoskeleton organization;GO:0007017//microtubule-based process
CTRL-vs-E2	Oocytes	ENSMUSG00000078938	Syce3	0.804983	1.68896	210	485	0.062	0.202	1.06901	2.68805e-06	0.0875606	up	Syce3	synaptonemal complex central element protein 3 [Source:MGI Symbol;Acc:MGI:1922709]	-	-	-	-	GO:0000801//central element;GO:0005634//nucleus;GO:0005654//nucleoplasm;GO:0005694//chromosome	GO:0005515//protein binding	GO:0007049//cell cycle;GO:0007130//synaptonemal complex assembly;GO:0007131//reciprocal meiotic recombination;GO:0007283//spermatogenesis;GO:0043065//positive regulation of apoptotic process;GO:0051301//cell division;GO:0051321//meiotic cell cycle
CTRL-vs-E2	Oocytes	ENSMUSG00000096145	Vkorc1	3.83421	6.24458	210	485	0.338	0.542	0.703658	3.22412e-06	0.105023	up	Vkorc1	vitamin K epoxide reductase complex, subunit 1 [Source:MGI Symbol;Acc:MGI:106442]	Metabolism;Metabolism	Global and overview maps;Metabolism of cofactors and vitamins	ko01100//Metabolic pathways;ko00130//Ubiquinone and other terpenoid-quinone biosynthesis	K05357;K05357	GO:0005783//endoplasmic reticulum;GO:0005789//endoplasmic reticulum membrane;GO:0016020//membrane;GO:0016021//integral component of membrane;GO:0043231//intracellular membrane-bounded organelle	GO:0016491//oxidoreductase activity;GO:0016900//oxidoreductase activity, acting on the CH-OH group of donors, disulfide as acceptor;GO:0047057//vitamin-K-epoxide reductase (warfarin-sensitive) activity;GO:0047058//vitamin-K-epoxide reductase (warfarin-insensitive) activity;GO:0048038//quinone binding	GO:0006805//xenobiotic metabolic process;GO:0007596//blood coagulation;GO:0010243//response to organonitrogen compound;GO:0014070//response to organic cyclic compound;GO:0017187//peptidyl-glutamic acid carboxylation;GO:0030193//regulation of blood coagulation;GO:0042371//vitamin K biosynthetic process;GO:0042373//vitamin K metabolic process;GO:0046677//response to antibiotic;GO:0050820//positive …
CTRL-vs-E2	Oocytes	ENSMUSG00000006818	Sod2	2.21781	4.10241	210	485	0.233	0.427	0.887309	3.31678e-06	0.108041	up	Sod2	superoxide dismutase 2, mitochondrial [Source:MGI Symbol;Acc:MGI:98352]	Human Diseases;Human Diseases;Human Diseases;Environmental Information Processing;Organismal Systems;Cellular Processes;Organismal Systems	Neurodegenerative disease;Cancer: overview;Cardiovascular disease;Signal transduction;Aging;Transport and catabolism;Aging	ko05016//Huntington disease;ko05208//Chemical carcinogenesis - reactive oxygen species;ko05417//Lipid and atherosclerosis;ko04068//FoxO signaling pathway;ko04211//Longevity regulating pathway;ko04146//Peroxisome;ko04213//Longevity regulating pathway - multiple species	K04564;K04564;K04564;K04564;K04564;K04564;K04564	GO:0005737//cytoplasm;GO:0005739//mitochondrion;GO:0005743//mitochondrial inner membrane;GO:0005759//mitochondrial matrix;GO:0042645//mitochondrial nucleoid;GO:0043209//myelin sheath	GO:0003677//DNA binding;GO:0004784//superoxide dismutase activity;GO:0005515//protein binding;GO:0016491//oxidoreductase activity;GO:0019825//oxygen binding;GO:0019899//enzyme binding;GO:0030145//manganese ion binding;GO:0042802//identical protein binding;GO:0046872//metal ion binding	GO:0000302//response to reactive oxygen species;GO:0000303//response to superoxide;GO:0001306//age-dependent response to oxidative stress;GO:0001315//age-dependent response to reactive oxygen species;GO:0001666//response to hypoxia;GO:0001836//release of cytochrome c from mitochondria;GO:0001889//liver development;GO:0003032//detection of oxygen;GO:0003069//vasodilation by acetylcholine involved …
CTRL-vs-E2	Oocytes	ENSMUSG00000071451	Psmg4	1.48911	3.16761	210	485	0.162	0.34	1.0889	3.83039e-06	0.124771	up	Psmg4	proteasome (prosome, macropain) assembly chaperone 4 [Source:MGI Symbol;Acc:MGI:1916916]	-	-	-	-	GO:0032991//macromolecular complex	GO:0005515//protein binding;GO:0044877//macromolecular complex binding	GO:0008150//biological_process;GO:0043248//proteasome assembly
CTRL-vs-E2	Oocytes	ENSMUSG00000027404	Snrpb	4.69384	7.1247	210	485	0.386	0.59	0.602051	4.31994e-06	0.140718	up	Snrpb	small nuclear ribonucleoprotein B [Source:MGI Symbol;Acc:MGI:98342]	Human Diseases;Genetic Information Processing	Immune disease;Transcription	ko05322//Systemic lupus erythematosus;ko03040//Spliceosome	K11086;K11086	GO:0005634//nucleus;GO:0005654//nucleoplasm;GO:0005681//spliceosomal complex;GO:0005682//U5 snRNP;GO:0005683//U7 snRNP;GO:0005685//U1 snRNP;GO:0005686//U2 snRNP;GO:0005687//U4 snRNP;GO:0005689//U12-type spliceosomal complex;GO:0005697//telomerase holoenzyme complex;GO:0005737//cytoplasm;GO:0005829//cytosol;GO:0034709//methylosome;GO:0034719//SMN-Sm protein complex;GO:0046540//U4/U6 x U5 tri-snRNP…	GO:0003723//RNA binding;GO:0005515//protein binding;GO:0070034//telomerase RNA binding;GO:0071208//histone pre-mRNA DCP binding;GO:1990446//U1 snRNP binding;GO:1990447//U2 snRNP binding	GO:0000387//spliceosomal snRNP assembly;GO:0000398//mRNA splicing, via spliceosome;GO:0006397//mRNA processing;GO:0006479//protein methylation;GO:0007420//brain development;GO:0008380//RNA splicing
CTRL-vs-E2	Oocytes	ENSMUSG00000032403	2300009A05Rik	0.298449	0.858575	210	485	0.024	0.126	1.52414	5.55472e-06	0.18094	up	2300009A05Rik	RIKEN cDNA 2300009A05 gene [Source:MGI Symbol;Acc:MGI:1916728]	-	-	-	-	GO:0005575//cellular_component;GO:0005576//extracellular region	GO:0003674//molecular_function	GO:0008150//biological_process
CTRL-vs-E2	Oocytes	ENSMUSG00000007888	Crlf1	1.00691	2.11493	210	485	0.1	0.256	1.0706	5.82394e-06	0.189709	up	Crlf1	cytokine receptor-like factor 1 [Source:MGI Symbol;Acc:MGI:1340030]	-	-	-	-	GO:0005576//extracellular region;GO:0005615//extracellular space;GO:0009897//external side of plasma membrane;GO:0043235//receptor complex;GO:0097058//CRLF-CLCF1 complex	GO:0004896//cytokine receptor activity;GO:0005125//cytokine activity;GO:0005127//ciliary neurotrophic factor receptor binding;GO:0005515//protein binding;GO:0019955//cytokine binding	GO:0001657//ureteric bud development;GO:0008284//positive regulation of cell proliferation;GO:0019221//cytokine-mediated signaling pathway;GO:0042531//positive regulation of tyrosine phosphorylation of STAT protein;GO:0043524//negative regulation of neuron apoptotic process;GO:2000672//negative regulation of motor neuron apoptotic process
CTRL-vs-E2	Oocytes	ENSMUSG00000021963	Sap18	2.85369	4.26067	210	485	0.238	0.427	0.578238	6.39334e-06	0.208257	up	Sap18	Sin3-associated polypeptide 18 [Source:MGI Symbol;Acc:MGI:1277978]	Genetic Information Processing;Genetic Information Processing	Translation;Translation	ko03013//Nucleocytoplasmic transport;ko03015//mRNA surveillance pathway	K14324;K14324	-	-	GO:0008150//biological_process
CTRL-vs-E2	Oocytes	ENSMUSG00000062270	Morf4l1	4.33025	6.52492	210	485	0.357	0.557	0.591497	6.77524e-06	0.220697	up	Morf4l1	mortality factor 4 like 1 [Source:MGI Symbol;Acc:MGI:1096551]	-	-	-	-	GO:0000123//histone acetyltransferase complex;GO:0000786//nucleosome;GO:0005634//nucleus;GO:0016580//Sin3 complex;GO:0016607//nuclear speck;GO:0035267//NuA4 histone acetyltransferase complex	GO:0003682//chromatin binding;GO:0005515//protein binding;GO:0047485//protein N-terminus binding	GO:0000724//double-strand break repair via homologous recombination;GO:0006281//DNA repair;GO:0006310//DNA recombination;GO:0006325//chromatin organization;GO:0006338//chromatin remodeling;GO:0006355//regulation of transcription, DNA-templated;GO:0006974//cellular response to DNA damage stimulus;GO:0008283//cell proliferation;GO:0016573//histone acetylation;GO:0016575//histone deacetylation;GO:00…
CTRL-vs-E2	Oocytes	ENSMUSG00000047843	Bri3	6.02719	8.6686	210	485	0.433	0.633	0.524305	6.98904e-06	0.227661	up	Bri3	brain protein I3 [Source:MGI Symbol;Acc:MGI:1933174]	-	-	-	-	GO:0005737//cytoplasm;GO:0005764//lysosome;GO:0005765//lysosomal membrane;GO:0016020//membrane;GO:0016021//integral component of membrane;GO:0048471//perinuclear region of cytoplasm	GO:0042802//identical protein binding	-
CTRL-vs-E2	Oocytes	ENSMUSG00000041881	Ndufa7	4.68132	7.73422	210	485	0.4	0.594	0.724329	7.11581e-06	0.231791	up	Ndufa7	NADH:ubiquinone oxidoreductase subunit A7 [Source:MGI Symbol;Acc:MGI:1913666]	Metabolism;Human Diseases;Human Diseases;Human Diseases;Human Diseases;Human Diseases;Human Diseases;Organismal Systems;Human Diseases;Human Diseases;Human Diseases;Organismal Systems;Metabolism	Global and overview maps;Neurodegenerative disease;Neurodegenerative disease;Neurodegenerative disease;Neurodegenerative disease;Neurodegenerative disease;Neurodegenerative disease;Environmental adaptation;Cancer: overview;Cardiovascular disease;Endocrine and metabolic disease;Nervous system;Energy metabolism	ko01100//Metabolic pathways;ko05022//Pathways of neurodegeneration - multiple diseases;ko05010//Alzheimer disease;ko05014//Amyotrophic lateral sclerosis;ko05016//Huntington disease;ko05012//Parkinson disease;ko05020//Prion disease;ko04714//Thermogenesis;ko05208//Chemical carcinogenesis - reactive oxygen species;ko05415//Diabetic cardiomyopathy;ko04932//Non-alcoholic fatty liver disease;ko04723//R…	K03951;K03951;K03951;K03951;K03951;K03951;K03951;K03951;K03951;K03951;K03951;K03951;K03951	GO:0005739//mitochondrion;GO:0005743//mitochondrial inner membrane;GO:0005747//mitochondrial respiratory chain complex I;GO:0005761//mitochondrial ribosome;GO:0016020//membrane;GO:0070469//respiratory chain	GO:0003735//structural constituent of ribosome	GO:0006120//mitochondrial electron transport, NADH to ubiquinone;GO:0009060//aerobic respiration;GO:0032543//mitochondrial translation;GO:0042773//ATP synthesis coupled electron transport;GO:0042776//mitochondrial ATP synthesis coupled proton transport
CTRL-vs-E2	Oocytes	ENSMUSG00000059070	Rpl18	17.2938	23.7117	210	485	0.757	0.887	0.455347	7.30642e-06	0.237999	up	Rpl18	ribosomal protein L18 [Source:MGI Symbol;Acc:MGI:98003]	Human Diseases;Genetic Information Processing	Infectious disease: viral;Translation	ko05171//Coronavirus disease - COVID-19;ko03010//Ribosome	K02883;K02883	GO:0005730//nucleolus;GO:0005737//cytoplasm;GO:0005783//endoplasmic reticulum;GO:0005791//rough endoplasmic reticulum;GO:0005829//cytosol;GO:0005840//ribosome;GO:0022625//cytosolic large ribosomal subunit;GO:0022626//cytosolic ribosome;GO:0042788//polysomal ribosome;GO:0043232//intracellular non-membrane-bounded organelle;GO:0045202//synapse	GO:0003723//RNA binding;GO:0003735//structural constituent of ribosome	GO:0002181//cytoplasmic translation;GO:0006412//translation
CTRL-vs-E2	Oocytes	ENSMUSG00000038412	Higd1a	1.82781	3.6937	210	485	0.21	0.384	1.01491	8.39754e-06	0.273542	up	Higd1a	HIG1 domain family, member 1A [Source:MGI Symbol;Acc:MGI:1930666]	-	-	-	-	GO:0005634//nucleus;GO:0005654//nucleoplasm;GO:0005739//mitochondrion;GO:0005743//mitochondrial inner membrane;GO:0016020//membrane;GO:0016021//integral component of membrane;GO:0031966//mitochondrial membrane;GO:0032991//macromolecular complex;GO:0070469//respiratory chain	GO:0003674//molecular_function	GO:0042149//cellular response to glucose starvation;GO:0043066//negative regulation of apoptotic process;GO:0071456//cellular response to hypoxia;GO:0071902//positive regulation of protein serine/threonine kinase activity;GO:0090201//negative regulation of release of cytochrome c from mitochondria;GO:0097250//mitochondrial respiratory chain supercomplex assembly
CTRL-vs-E2	Oocytes	ENSMUSG00000059291	Rpl11	26.2096	33.7706	210	485	0.862	0.934	0.365673	8.49592e-06	0.276746	up	Rpl11	ribosomal protein L11 [Source:MGI Symbol;Acc:MGI:1914275]	Human Diseases;Genetic Information Processing	Infectious disease: viral;Translation	ko05171//Coronavirus disease - COVID-19;ko03010//Ribosome	K02868;K02868	GO:0005634//nucleus;GO:0005654//nucleoplasm;GO:0005730//nucleolus;GO:0005737//cytoplasm;GO:0005829//cytosol;GO:0005840//ribosome;GO:0022625//cytosolic large ribosomal subunit;GO:0022626//cytosolic ribosome;GO:0032991//macromolecular complex;GO:0042788//polysomal ribosome;GO:0043232//intracellular non-membrane-bounded organelle;GO:0045202//synapse	GO:0003723//RNA binding;GO:0003735//structural constituent of ribosome;GO:0005515//protein binding;GO:0008097//5S rRNA binding;GO:0019843//rRNA binding;GO:0031625//ubiquitin protein ligase binding;GO:0042975//peroxisome proliferator activated receptor binding	GO:0000027//ribosomal large subunit assembly;GO:0002181//cytoplasmic translation;GO:0006364//rRNA processing;GO:0006412//translation;GO:0006605//protein targeting;GO:0010628//positive regulation of gene expression;GO:0032092//positive regulation of protein binding;GO:0032435//negative regulation of proteasomal ubiquitin-dependent protein catabolic process;GO:0034504//protein localization to nucle…
CTRL-vs-E2	Oocytes	ENSMUSG00000060739	Nsa2	2.26311	4.10037	210	485	0.219	0.404	0.857416	8.73549e-06	0.28455	up	Nsa2	NSA2 ribosome biogenesis homolog [Source:MGI Symbol;Acc:MGI:1913883]	-	-	-	-	GO:0005634//nucleus;GO:0005730//nucleolus;GO:0030687//preribosome, large subunit precursor	-	GO:0000460//maturation of 5.8S rRNA;GO:0000470//maturation of LSU-rRNA;GO:0006364//rRNA processing;GO:0042254//ribosome biogenesis
CTRL-vs-E2	Oocytes	ENSMUSG00000021361	Tmem14c	9.4756	13.4073	210	485	0.562	0.744	0.500723	8.94272e-06	0.2913	up	Tmem14c	transmembrane protein 14C [Source:MGI Symbol;Acc:MGI:1913404]	-	-	-	-	GO:0005739//mitochondrion;GO:0005743//mitochondrial inner membrane;GO:0016020//membrane;GO:0016021//integral component of membrane;GO:0031966//mitochondrial membrane	GO:0042802//identical protein binding	GO:0006783//heme biosynthetic process;GO:0006839//mitochondrial transport;GO:0030218//erythrocyte differentiation;GO:0070453//regulation of heme biosynthetic process
CTRL-vs-E2	Oocytes	ENSMUSG00000059625	Sohlh1	3.33319	5.37152	210	485	0.295	0.489	0.688411	9.02328e-06	0.293924	up	Sohlh1	spermatogenesis and oogenesis specific basic helix-loop-helix 1 [Source:MGI Symbol;Acc:MGI:2684956]	-	-	-	-	GO:0005634//nucleus;GO:0005737//cytoplasm	GO:0000977//RNA polymerase II regulatory region sequence-specific DNA binding;GO:0000978//RNA polymerase II core promoter proximal region sequence-specific DNA binding;GO:0000981//RNA polymerase II transcription factor activity, sequence-specific DNA binding;GO:0001228//transcriptional activator activity, RNA polymerase II transcription regulatory region sequence-specific binding;GO:0003677//DNA …	GO:0001541//ovarian follicle development;GO:0006355//regulation of transcription, DNA-templated;GO:0006357//regulation of transcription from RNA polymerase II promoter;GO:0007283//spermatogenesis;GO:0009994//oocyte differentiation;GO:0010468//regulation of gene expression;GO:0030154//cell differentiation;GO:0045893//positive regulation of transcription, DNA-templated;GO:0045944//positive regulati…
CTRL-vs-E2	Oocytes	ENSMUSG00000007050	Lsm2	3.45937	5.17272	210	485	0.3	0.495	0.5804	9.17227e-06	0.298777	up	Lsm2	LSM2 homolog, U6 small nuclear RNA and mRNA degradation associated [Source:MGI Symbol;Acc:MGI:90676]	Genetic Information Processing;Genetic Information Processing	Transcription;Folding, sorting and degradation	ko03040//Spliceosome;ko03018//RNA degradation	K12621;K12621	GO:0000932//cytoplasmic mRNA processing body;GO:0005634//nucleus;GO:0005654//nucleoplasm;GO:0005681//spliceosomal complex;GO:0005688//U6 snRNP;GO:0005737//cytoplasm;GO:0046540//U4/U6 x U5 tri-snRNP complex;GO:0071005//U2-type precatalytic spliceosome;GO:0071011//precatalytic spliceosome;GO:0071013//catalytic step 2 spliceosome;GO:1990726//Lsm1-7-Pat1 complex	GO:0003723//RNA binding;GO:0005515//protein binding;GO:0019901//protein kinase binding;GO:0031267//small GTPase binding	GO:0000244//spliceosomal tri-snRNP complex assembly;GO:0000398//mRNA splicing, via spliceosome;GO:0006397//mRNA processing;GO:0006402//mRNA catabolic process;GO:0008380//RNA splicing
CTRL-vs-E2	Oocytes	ENSMUSG00000027018	Hat1	1.57453	3.07363	210	485	0.171	0.346	0.964979	9.39151e-06	0.305919	up	Hat1	histone aminotransferase 1 [Source:MGI Symbol;Acc:MGI:96013]	Organismal Systems;Human Diseases	Immune system;Substance dependence	ko04613//Neutrophil extracellular trap formation;ko05034//Alcoholism	K11303;K11303	GO:0000781//chromosome, telomeric region;GO:0000785//chromatin;GO:0005634//nucleus;GO:0005654//nucleoplasm;GO:0005739//mitochondrion;GO:0016363//nuclear matrix;GO:0032991//macromolecular complex	GO:0004402//histone acetyltransferase activity;GO:0010485//H4 histone acetyltransferase activity;GO:0016740//transferase activity;GO:0016746//transferase activity, transferring acyl groups;GO:0042393//histone binding	GO:0006325//chromatin organization;GO:0006335//DNA replication-dependent nucleosome assembly;GO:0006336//DNA replication-independent nucleosome assembly;GO:0016573//histone acetylation;GO:0031509//telomeric heterochromatin assembly;GO:0043967//histone H4 acetylation
CTRL-vs-E2	Oocytes	ENSMUSG00000039108	Lsm14b	3.6101	6.24051	210	485	0.319	0.509	0.789609	9.82493e-06	0.320037	up	Lsm14b	LSM family member 14B [Source:MGI Symbol;Acc:MGI:3040677]	-	-	-	-	-	GO:0003729//mRNA binding	GO:0006417//regulation of translation;GO:0008150//biological_process
CTRL-vs-E2	Oocytes	ENSMUSG00000036309	Skp1	5.69012	7.78154	210	485	0.414	0.608	0.451589	1.01935e-05	0.332043	up	Skp1	S-phase kinase-associated protein 1 [Source:MGI Symbol;Acc:MGI:103575]	Human Diseases;Human Diseases;Human Diseases;Genetic Information Processing;Environmental Information Processing;Genetic Information Processing;Cellular Processes;Cellular Processes;Environmental Information Processing;Organismal Systems	Cancer: overview;Infectious disease: bacterial;Infectious disease: viral;Folding, sorting and degradation;Signal transduction;Folding, sorting and degradation;Cell growth and death;Cell growth and death;Signal transduction;Environmental adaptation	ko05200//Pathways in cancer;ko05132//Salmonella infection;ko05170//Human immunodeficiency virus 1 infection;ko04141//Protein processing in endoplasmic reticulum;ko04310//Wnt signaling pathway;ko04120//Ubiquitin mediated proteolysis;ko04110//Cell cycle;ko04114//Oocyte meiosis;ko04350//TGF-beta signaling pathway;ko04710//Circadian rhythm	K03094;K03094;K03094;K03094;K03094;K03094;K03094;K03094;K03094;K03094	GO:0005634//nucleus;GO:0005654//nucleoplasm;GO:0005737//cytoplasm;GO:0005813//centrosome;GO:0005829//cytosol;GO:0019005//SCF ubiquitin ligase complex;GO:0031467//Cul7-RING ubiquitin ligase complex;GO:0031519//PcG protein complex	GO:0004842//ubiquitin-protein transferase activity;GO:0005515//protein binding;GO:0008013//beta-catenin binding;GO:0019904//protein domain specific binding;GO:0097602//cullin family protein binding;GO:1990444//F-box domain binding;GO:1990756//protein binding, bridging involved in substrate recognition for ubiquitination	GO:0000209//protein polyubiquitination;GO:0006511//ubiquitin-dependent protein catabolic process;GO:0006513//protein monoubiquitination;GO:0016567//protein ubiquitination;GO:0031146//SCF-dependent proteasomal ubiquitin-dependent protein catabolic process;GO:0035518//histone H2A monoubiquitination;GO:0051457//maintenance of protein location in nucleus;GO:0070936//protein K48-linked ubiquitination;…
CTRL-vs-E2	Oocytes	ENSMUSG00000021250	Fos	6.83466	2.59195	210	485	0.371	0.219	-1.3988	1.07816e-05	0.351199	down	Fos	FBJ osteosarcoma oncogene [Source:MGI Symbol;Acc:MGI:95574]	Human Diseases;Human Diseases;Environmental Information Processing;Human Diseases;Human Diseases;Human Diseases;Human Diseases;Human Diseases;Human Diseases;Environmental Information Processing;Human Diseases;Human Diseases;Human Diseases;Organismal Systems;Human Diseases;Human Diseases;Human Diseases;Human Diseases;Organismal Systems;Human Diseases;Human Diseases;Cellular Processes;Organismal Sy…	Cancer: overview;Infectious disease: viral;Signal transduction;Infectious disease: bacterial;Infectious disease: bacterial;Infectious disease: viral;Infectious disease: viral;Cancer: overview;Infectious disease: viral;Signal transduction;Cardiovascular disease;Cancer: overview;Immune disease;Immune system;Infectious disease: parasitic;Infectious disease: viral;Endocrine and metabolic disease;Infe…	ko05200//Pathways in cancer;ko05171//Coronavirus disease - COVID-19;ko04010//MAPK signaling pathway;ko05135//Yersinia infection;ko05132//Salmonella infection;ko05166//Human T-cell leukemia virus 1 infection;ko05170//Human immunodeficiency virus 1 infection;ko05208//Chemical carcinogenesis - reactive oxygen species;ko05167//Kaposi sarcoma-associated herpesvirus infection;ko04024//cAMP signaling pa…	K04379;K04379;K04379;K04379;K04379;K04379;K04379;K04379;K04379;K04379;K04379;K04379;K04379;K04379;K04379;K04379;K04379;K04379;K04379;K04379;K04379;K04379;K04379;K04379;K04379;K04379;K04379;K04379;K04379;K04379;K04379;K04379;K04379;K04379;K04379;K04379;K04379;K04379;K04379;K04379;K04379;K04379;K04379;K04379	GO:0005634//nucleus;GO:0005654//nucleoplasm;GO:0005667//transcription factor complex;GO:0005737//cytoplasm;GO:0005783//endoplasmic reticulum;GO:0005829//cytosol;GO:0016020//membrane;GO:0032993//protein-DNA complex;GO:0035976//AP1 complex;GO:0043005//neuron projection;GO:0090575//RNA polymerase II transcription factor complex	GO:0000976//transcription regulatory region sequence-specific DNA binding;GO:0000978//RNA polymerase II core promoter proximal region sequence-specific DNA binding;GO:0000979//RNA polymerase II core promoter sequence-specific DNA binding;GO:0000981//RNA polymerase II transcription factor activity, sequence-specific DNA binding;GO:0001221//transcription cofactor binding;GO:0001228//transcriptional…	GO:0001661//conditioned taste aversion;GO:0006355//regulation of transcription, DNA-templated;GO:0006357//regulation of transcription from RNA polymerase II promoter;GO:0006366//transcription from RNA polymerase II promoter;GO:0007179//transforming growth factor beta receptor signaling pathway;GO:0007399//nervous system development;GO:0007565//female pregnancy;GO:0007568//aging;GO:0009409//respon…
CTRL-vs-E2	Oocytes	ENSMUSG00000037966	Ninj1	1.04651	2.68323	210	485	0.143	0.295	1.35831	1.10329e-05	0.359386	up	Ninj1	ninjurin 1 [Source:MGI Symbol;Acc:MGI:1196617]	-	-	-	-	GO:0005576//extracellular region;GO:0005886//plasma membrane;GO:0005887//integral component of plasma membrane;GO:0016020//membrane;GO:0016021//integral component of membrane;GO:0030054//cell junction;GO:0031527//filopodium membrane;GO:0045202//synapse;GO:0097060//synaptic membrane	GO:0001530//lipopolysaccharide binding;GO:0098631//protein binding involved in cell adhesion;GO:0098632//protein binding involved in cell-cell adhesion	GO:0001525//angiogenesis;GO:0001954//positive regulation of cell-matrix adhesion;GO:0002232//leukocyte chemotaxis involved in inflammatory response;GO:0006954//inflammatory response;GO:0007155//cell adhesion;GO:0007610//behavior;GO:0012501//programmed cell death;GO:0019835//cytolysis;GO:0034113//heterotypic cell-cell adhesion;GO:0034145//positive regulation of toll-like receptor 4 signaling pathw…
CTRL-vs-E2	Oocytes	ENSMUSG00000032047	Acat1	2.13606	3.87299	210	485	0.21	0.39	0.858467	1.15383e-05	0.375849	up	Acat1	acetyl-Coenzyme A acetyltransferase 1 [Source:MGI Symbol;Acc:MGI:87870]	Metabolism;Metabolism;Metabolism;Metabolism;Metabolism;Metabolism;Metabolism;Metabolism;Organismal Systems;Metabolism;Metabolism;Metabolism	Global and overview maps;Global and overview maps;Amino acid metabolism;Global and overview maps;Amino acid metabolism;Lipid metabolism;Amino acid metabolism;Carbohydrate metabolism;Digestive system;Carbohydrate metabolism;Carbohydrate metabolism;Metabolism of terpenoids and polyketides	ko01100//Metabolic pathways;ko01200//Carbon metabolism;ko00310//Lysine degradation;ko01212//Fatty acid metabolism;ko00280//Valine, leucine and isoleucine degradation;ko00071//Fatty acid degradation;ko00380//Tryptophan metabolism;ko00620//Pyruvate metabolism;ko04975//Fat digestion and absorption;ko00630//Glyoxylate and dicarboxylate metabolism;ko00650//Butanoate metabolism;ko00900//Terpenoid backb…	K00626;K00626;K00626;K00626;K00626;K00626;K00626;K00626;K00626;K00626;K00626;K00626	GO:0005739//mitochondrion;GO:0005743//mitochondrial inner membrane;GO:0005759//mitochondrial matrix	GO:0003985//acetyl-CoA C-acetyltransferase activity;GO:0016453//C-acetyltransferase activity;GO:0016740//transferase activity;GO:0016746//transferase activity, transferring acyl groups;GO:0016747//transferase activity, transferring acyl groups other than amino-acyl groups;GO:0019899//enzyme binding;GO:0030955//potassium ion binding;GO:0042802//identical protein binding;GO:0046872//metal ion bindi…	GO:0001889//liver development;GO:0006085//acetyl-CoA biosynthetic process;GO:0006550//isoleucine catabolic process;GO:0006629//lipid metabolic process;GO:0006631//fatty acid metabolic process;GO:0006635//fatty acid beta-oxidation;GO:0007420//brain development;GO:0009725//response to hormone;GO:0014070//response to organic cyclic compound;GO:0015936//coenzyme A metabolic process;GO:0015937//coenzy…
CTRL-vs-E2	Oocytes	ENSMUSG00000038803	Ost4	0.580901	1.85745	210	485	0.105	0.239	1.67679	1.16559e-05	0.379679	up	Ost4	oligosaccharyltransferase complex subunit 4 (non-catalytic) [Source:MGI Symbol;Acc:MGI:1914945]	-	-	-	-	GO:0005783//endoplasmic reticulum;GO:0005789//endoplasmic reticulum membrane;GO:0008250//oligosaccharyltransferase complex;GO:0016020//membrane;GO:0016021//integral component of membrane	GO:0003674//molecular_function	GO:0006486//protein glycosylation;GO:0006487//protein N-linked glycosylation;GO:0018279//protein N-linked glycosylation via asparagine
CTRL-vs-E2	Oocytes	ENSMUSG00000024975	Pdcd4	1.76514	3.6371	210	485	0.21	0.379	1.04296	1.26327e-05	0.411499	up	Pdcd4	programmed cell death 4 [Source:MGI Symbol;Acc:MGI:107490]	Human Diseases;Human Diseases	Cancer: overview;Cancer: overview	ko05205//Proteoglycans in cancer;ko05206//MicroRNAs in cancer	K16865;K16865	GO:0005634//nucleus;GO:0005737//cytoplasm;GO:0005829//cytosol	GO:0003723//RNA binding;GO:0005515//protein binding	GO:0006915//apoptotic process;GO:0007569//cell aging;GO:0030509//BMP signaling pathway;GO:0034393//positive regulation of smooth muscle cell apoptotic process;GO:0043066//negative regulation of apoptotic process;GO:0043508//negative regulation of JUN kinase activity;GO:0045892//negative regulation of transcription, DNA-templated;GO:0050729//positive regulation of inflammatory response;GO:0051246/…
CTRL-vs-E2	Oocytes	ENSMUSG00000060938	Rpl26	22.5676	29.7226	210	485	0.805	0.899	0.397304	1.34064e-05	0.436701	up	Rpl26	ribosomal protein L26 [Source:MGI Symbol;Acc:MGI:106022]	Human Diseases;Genetic Information Processing	Infectious disease: viral;Translation	ko05171//Coronavirus disease - COVID-19;ko03010//Ribosome	K02898;K02898	GO:0005654//nucleoplasm;GO:0005730//nucleolus;GO:0005737//cytoplasm;GO:0005829//cytosol;GO:0005840//ribosome;GO:0015934//large ribosomal subunit;GO:0022625//cytosolic large ribosomal subunit;GO:0022626//cytosolic ribosome;GO:1990904//ribonucleoprotein complex	GO:0003723//RNA binding;GO:0003735//structural constituent of ribosome;GO:0005515//protein binding;GO:0048027//mRNA 5'-UTR binding	GO:0002181//cytoplasmic translation;GO:0006364//rRNA processing;GO:0006412//translation;GO:0006977//DNA damage response, signal transduction by p53 class mediator resulting in cell cycle arrest;GO:0034644//cellular response to UV;GO:0042273//ribosomal large subunit biogenesis;GO:0045727//positive regulation of translation;GO:0071479//cellular response to ionizing radiation;GO:0071480//cellular re…
CTRL-vs-E2	Oocytes	ENSMUSG00000014294	Ndufa2	2.85845	4.24738	210	485	0.257	0.441	0.571326	1.44381e-05	0.470305	up	Ndufa2	NADH:ubiquinone oxidoreductase subunit A2 [Source:MGI Symbol;Acc:MGI:1343103]	Metabolism;Human Diseases;Human Diseases;Human Diseases;Human Diseases;Human Diseases;Human Diseases;Organismal Systems;Human Diseases;Human Diseases;Human Diseases;Organismal Systems;Metabolism	Global and overview maps;Neurodegenerative disease;Neurodegenerative disease;Neurodegenerative disease;Neurodegenerative disease;Neurodegenerative disease;Neurodegenerative disease;Environmental adaptation;Cancer: overview;Cardiovascular disease;Endocrine and metabolic disease;Nervous system;Energy metabolism	ko01100//Metabolic pathways;ko05022//Pathways of neurodegeneration - multiple diseases;ko05010//Alzheimer disease;ko05014//Amyotrophic lateral sclerosis;ko05016//Huntington disease;ko05012//Parkinson disease;ko05020//Prion disease;ko04714//Thermogenesis;ko05208//Chemical carcinogenesis - reactive oxygen species;ko05415//Diabetic cardiomyopathy;ko04932//Non-alcoholic fatty liver disease;ko04723//R…	K03946;K03946;K03946;K03946;K03946;K03946;K03946;K03946;K03946;K03946;K03946;K03946;K03946	GO:0005739//mitochondrion;GO:0005743//mitochondrial inner membrane;GO:0005747//mitochondrial respiratory chain complex I;GO:0016020//membrane;GO:0031966//mitochondrial membrane;GO:0070469//respiratory chain	GO:0008137//NADH dehydrogenase (ubiquinone) activity	GO:0001835//blastocyst hatching;GO:0009060//aerobic respiration;GO:0022900//electron transport chain;GO:0032981//mitochondrial respiratory chain complex I assembly;GO:0042776//mitochondrial ATP synthesis coupled proton transport
CTRL-vs-E2	Oocytes	ENSMUSG00000022338	Eny2	2.76983	4.32695	210	485	0.257	0.443	0.643534	1.50416e-05	0.489965	up	Eny2	ENY2 transcription and export complex 2 subunit [Source:MGI Symbol;Acc:MGI:1919286]	-	-	-	-	GO:0000124//SAGA complex;GO:0005634//nucleus;GO:0005643//nuclear pore;GO:0005654//nucleoplasm;GO:0005739//mitochondrion;GO:0033276//transcription factor TFTC complex;GO:0044615//nuclear pore nuclear basket;GO:0070390//transcription export complex 2;GO:0071819//DUBm complex	GO:0003682//chromatin binding;GO:0003713//transcription coactivator activity;GO:0030374//ligand-dependent nuclear receptor transcription coactivator activity	GO:0006282//regulation of DNA repair;GO:0006325//chromatin organization;GO:0006357//regulation of transcription from RNA polymerase II promoter;GO:0006368//transcription elongation from RNA polymerase II promoter;GO:0006406//mRNA export from nucleus;GO:0015031//protein transport;GO:0016578//histone deubiquitination;GO:0016973//poly(A)+ mRNA export from nucleus;GO:0035521//monoubiquitinated histon…
CTRL-vs-E2	Oocytes	ENSMUSG00000005510	Ndufs3	1.94073	3.39588	210	485	0.2	0.377	0.807154	1.51014e-05	0.491914	up	Ndufs3	NADH:ubiquinone oxidoreductase core subunit S3 [Source:MGI Symbol;Acc:MGI:1915599]	Metabolism;Human Diseases;Human Diseases;Human Diseases;Human Diseases;Human Diseases;Human Diseases;Organismal Systems;Human Diseases;Human Diseases;Human Diseases;Organismal Systems;Metabolism	Global and overview maps;Neurodegenerative disease;Neurodegenerative disease;Neurodegenerative disease;Neurodegenerative disease;Neurodegenerative disease;Neurodegenerative disease;Environmental adaptation;Cancer: overview;Cardiovascular disease;Endocrine and metabolic disease;Nervous system;Energy metabolism	ko01100//Metabolic pathways;ko05022//Pathways of neurodegeneration - multiple diseases;ko05010//Alzheimer disease;ko05014//Amyotrophic lateral sclerosis;ko05016//Huntington disease;ko05012//Parkinson disease;ko05020//Prion disease;ko04714//Thermogenesis;ko05208//Chemical carcinogenesis - reactive oxygen species;ko05415//Diabetic cardiomyopathy;ko04932//Non-alcoholic fatty liver disease;ko04723//R…	K03936;K03936;K03936;K03936;K03936;K03936;K03936;K03936;K03936;K03936;K03936;K03936;K03936	GO:0005739//mitochondrion;GO:0005743//mitochondrial inner membrane;GO:0005747//mitochondrial respiratory chain complex I;GO:0016020//membrane;GO:0016604//nuclear body;GO:0031966//mitochondrial membrane;GO:0043209//myelin sheath;GO:0070469//respiratory chain	GO:0003954//NADH dehydrogenase activity;GO:0005515//protein binding;GO:0008137//NADH dehydrogenase (ubiquinone) activity;GO:0016491//oxidoreductase activity;GO:0016651//oxidoreductase activity, acting on NAD(P)H	GO:0006120//mitochondrial electron transport, NADH to ubiquinone;GO:0009060//aerobic respiration;GO:0030308//negative regulation of cell growth;GO:0032981//mitochondrial respiratory chain complex I assembly;GO:0042776//mitochondrial ATP synthesis coupled proton transport;GO:0072593//reactive oxygen species metabolic process;GO:2001243//negative regulation of intrinsic apoptotic signaling pathway
CTRL-vs-E2	Oocytes	ENSMUSG00000029064	Gnb1	1.21871	2.29419	210	485	0.138	0.299	0.91258	1.57614e-05	0.513411	up	Gnb1	guanine nucleotide binding protein (G protein), beta 1 [Source:MGI Symbol;Acc:MGI:95781]	Organismal Systems;Human Diseases;Environmental Information Processing;Human Diseases;Human Diseases;Environmental Information Processing;Human Diseases;Human Diseases;Organismal Systems;Organismal Systems;Environmental Information Processing;Organismal Systems;Organismal Systems;Organismal Systems;Organismal Systems;Organismal Systems;Organismal Systems;Human Diseases;Organismal Systems;Organism…	Sensory system;Cancer: overview;Signal transduction;Infectious disease: viral;Infectious disease: viral;Signal transduction;Infectious disease: viral;Substance dependence;Immune system;Nervous system;Signal transduction;Nervous system;Endocrine system;Nervous system;Nervous system;Nervous system;Environmental adaptation;Substance dependence;Nervous system;Sensory system	ko04740//Olfactory transduction;ko05200//Pathways in cancer;ko04151//PI3K-Akt signaling pathway;ko05163//Human cytomegalovirus infection;ko05170//Human immunodeficiency virus 1 infection;ko04014//Ras signaling pathway;ko05167//Kaposi sarcoma-associated herpesvirus infection;ko05034//Alcoholism;ko04062//Chemokine signaling pathway;ko04723//Retrograde endocannabinoid signaling;ko04371//Apelin signa…	K04536;K04536;K04536;K04536;K04536;K04536;K04536;K04536;K04536;K04536;K04536;K04536;K04536;K04536;K04536;K04536;K04536;K04536;K04536;K04536	GO:0001750//photoreceptor outer segment;GO:0001917//photoreceptor inner segment;GO:0005737//cytoplasm;GO:0005834//heterotrimeric G-protein complex;GO:0005886//plasma membrane;GO:0030425//dendrite;GO:0042622//photoreceptor outer segment membrane;GO:0043209//myelin sheath;GO:0044297//cell body	GO:0003924//GTPase activity;GO:0005515//protein binding;GO:0030159//receptor signaling complex scaffold activity;GO:0030507//spectrin binding;GO:0044877//macromolecular complex binding;GO:0047391//alkylglycerophosphoethanolamine phosphodiesterase activity;GO:0051020//GTPase binding	GO:0007165//signal transduction;GO:0007186//G-protein coupled receptor signaling pathway;GO:0007200//phospholipase C-activating G-protein coupled receptor signaling pathway;GO:0007204//positive regulation of cytosolic calcium ion concentration;GO:0007603//phototransduction, visible light;GO:0008283//cell proliferation;GO:0010659//cardiac muscle cell apoptotic process;GO:0050909//sensory perceptio…
CTRL-vs-E2	Oocytes	ENSMUSG00000001289	Pfdn5	7.05492	10.0681	210	485	0.51	0.693	0.513087	1.65391e-05	0.538745	up	Pfdn5	prefoldin 5 [Source:MGI Symbol;Acc:MGI:1928753]	-	-	-	-	GO:0005634//nucleus;GO:0005737//cytoplasm;GO:0005829//cytosol;GO:0016272//prefoldin complex;GO:0045111//intermediate filament cytoskeleton	GO:0001540//beta-amyloid binding;GO:0051082//unfolded protein binding	GO:0006355//regulation of transcription, DNA-templated;GO:0006457//protein folding;GO:0045892//negative regulation of transcription, DNA-templated;GO:0060041//retina development in camera-type eye;GO:0090090//negative regulation of canonical Wnt signaling pathway
CTRL-vs-E2	Oocytes	ENSMUSG00000026032	Ndufb3	1.23803	2.64658	210	485	0.152	0.311	1.09602	1.66045e-05	0.540873	up	Ndufb3	NADH:ubiquinone oxidoreductase subunit B3 [Source:MGI Symbol;Acc:MGI:1913745]	Metabolism;Human Diseases;Human Diseases;Human Diseases;Human Diseases;Human Diseases;Human Diseases;Organismal Systems;Human Diseases;Human Diseases;Human Diseases;Organismal Systems;Metabolism	Global and overview maps;Neurodegenerative disease;Neurodegenerative disease;Neurodegenerative disease;Neurodegenerative disease;Neurodegenerative disease;Neurodegenerative disease;Environmental adaptation;Cancer: overview;Cardiovascular disease;Endocrine and metabolic disease;Nervous system;Energy metabolism	ko01100//Metabolic pathways;ko05022//Pathways of neurodegeneration - multiple diseases;ko05010//Alzheimer disease;ko05014//Amyotrophic lateral sclerosis;ko05016//Huntington disease;ko05012//Parkinson disease;ko05020//Prion disease;ko04714//Thermogenesis;ko05208//Chemical carcinogenesis - reactive oxygen species;ko05415//Diabetic cardiomyopathy;ko04932//Non-alcoholic fatty liver disease;ko04723//R…	K03959;K03959;K03959;K03959;K03959;K03959;K03959;K03959;K03959;K03959;K03959;K03959;K03959	GO:0005739//mitochondrion;GO:0005743//mitochondrial inner membrane;GO:0005747//mitochondrial respiratory chain complex I;GO:0016020//membrane;GO:0016021//integral component of membrane;GO:0070469//respiratory chain	GO:0003674//molecular_function	GO:0009060//aerobic respiration;GO:0022900//electron transport chain;GO:0032981//mitochondrial respiratory chain complex I assembly;GO:0042776//mitochondrial ATP synthesis coupled proton transport
CTRL-vs-E2	Oocytes	ENSMUSG00000015671	Psma2	4.11294	6.26904	210	485	0.352	0.544	0.608062	1.69727e-05	0.552868	up	Psma2	proteasome subunit alpha 2 [Source:MGI Symbol;Acc:MGI:104885]	Human Diseases;Human Diseases;Human Diseases;Human Diseases;Human Diseases;Human Diseases;Human Diseases;Genetic Information Processing	Neurodegenerative disease;Neurodegenerative disease;Neurodegenerative disease;Neurodegenerative disease;Neurodegenerative disease;Neurodegenerative disease;Neurodegenerative disease;Folding, sorting and degradation	ko05022//Pathways of neurodegeneration - multiple diseases;ko05010//Alzheimer disease;ko05014//Amyotrophic lateral sclerosis;ko05016//Huntington disease;ko05012//Parkinson disease;ko05020//Prion disease;ko05017//Spinocerebellar ataxia;ko03050//Proteasome	K02726;K02726;K02726;K02726;K02726;K02726;K02726;K02726	GO:0000502//proteasome complex;GO:0000932//cytoplasmic mRNA processing body;GO:0005634//nucleus;GO:0005654//nucleoplasm;GO:0005737//cytoplasm;GO:0005829//cytosol;GO:0005839//proteasome core complex;GO:0019773//proteasome core complex, alpha-subunit complex	-	GO:0006511//ubiquitin-dependent protein catabolic process;GO:0010498//proteasomal protein catabolic process;GO:0051603//proteolysis involved in cellular protein catabolic process
CTRL-vs-E2	Oocytes	ENSMUSG00000073131	Vma21	2.04704	3.56029	210	485	0.205	0.381	0.798425	1.79889e-05	0.58597	up	Vma21	VMA21 vacuolar H+-ATPase homolog (S. cerevisiae) [Source:MGI Symbol;Acc:MGI:1914298]	-	-	-	-	GO:0005764//lysosome;GO:0005783//endoplasmic reticulum;GO:0005789//endoplasmic reticulum membrane;GO:0012507//ER to Golgi transport vesicle membrane;GO:0016020//membrane;GO:0016021//integral component of membrane;GO:0031410//cytoplasmic vesicle;GO:0033116//endoplasmic reticulum-Golgi intermediate compartment membrane	-	GO:0070072//vacuolar proton-transporting V-type ATPase complex assembly
CTRL-vs-E2	Oocytes	ENSMUSG00000063480	Snu13	4.08518	6.89474	210	485	0.367	0.555	0.755084	1.88788e-05	0.614959	up	Snu13	SNU13 homolog, small nuclear ribonucleoprotein (U4/U6.U5) [Source:MGI Symbol;Acc:MGI:893586]	Genetic Information Processing;Genetic Information Processing	Transcription;Translation	ko03040//Spliceosome;ko03008//Ribosome biogenesis in eukaryotes	K12845;K12845	GO:0001651//dense fibrillar component;GO:0005634//nucleus;GO:0005681//spliceosomal complex;GO:0005690//U4atac snRNP;GO:0005730//nucleolus;GO:0005886//plasma membrane;GO:0031428//box C/D snoRNP complex;GO:0032040//small-subunit processome;GO:0032991//macromolecular complex;GO:0046540//U4/U6 x U5 tri-snRNP complex;GO:0071005//U2-type precatalytic spliceosome;GO:0071011//precatalytic spliceosome;GO:…	GO:0003723//RNA binding;GO:0030515//snoRNA binding;GO:0030621//U4 snRNA binding;GO:0030622//U4atac snRNA binding;GO:0034511//U3 snoRNA binding;GO:0034512//box C/D snoRNA binding;GO:0051117//ATPase binding	GO:0000398//mRNA splicing, via spliceosome;GO:0000470//maturation of LSU-rRNA;GO:0000492//box C/D snoRNP assembly;GO:0006397//mRNA processing;GO:0007338//single fertilization;GO:0008380//RNA splicing;GO:0030490//maturation of SSU-rRNA;GO:0042254//ribosome biogenesis
CTRL-vs-E2	Oocytes	ENSMUSG00000113772	Gm47448	0.639846	1.47637	210	485	0.067	0.196	1.20613	1.9389e-05	0.631577	up	Gm47448	predicted gene, 47448 [Source:MGI Symbol;Acc:MGI:6096404]	-	-	-	-	-	-	-
CTRL-vs-E2	Oocytes	ENSMUSG00000047675	Rps8	27.2775	35.3425	210	485	0.867	0.944	0.373693	2.01766e-05	0.657234	up	Rps8	ribosomal protein S8 [Source:MGI Symbol;Acc:MGI:98166]	Human Diseases;Genetic Information Processing	Infectious disease: viral;Translation	ko05171//Coronavirus disease - COVID-19;ko03010//Ribosome	K02995;K02995	GO:0005737//cytoplasm;GO:0005783//endoplasmic reticulum;GO:0005829//cytosol;GO:0005840//ribosome;GO:0016020//membrane;GO:0022626//cytosolic ribosome;GO:0022627//cytosolic small ribosomal subunit;GO:1990904//ribonucleoprotein complex	GO:0003735//structural constituent of ribosome	GO:0000462//maturation of SSU-rRNA from tricistronic rRNA transcript (SSU-rRNA, 5.8S rRNA, LSU-rRNA);GO:0002181//cytoplasmic translation;GO:0006412//translation
CTRL-vs-E2	Oocytes	ENSMUSG00000021273	Fdft1	0.679871	1.77311	210	485	0.09	0.229	1.38282	2.02343e-05	0.659112	up	Fdft1	farnesyl diphosphate farnesyl transferase 1 [Source:MGI Symbol;Acc:MGI:102706]	Metabolism;Metabolism	Global and overview maps;Lipid metabolism	ko01100//Metabolic pathways;ko00100//Steroid biosynthesis	K00801;K00801	GO:0005783//endoplasmic reticulum;GO:0005789//endoplasmic reticulum membrane;GO:0016020//membrane;GO:0016021//integral component of membrane;GO:0043231//intracellular membrane-bounded organelle	GO:0003824//catalytic activity;GO:0004310//farnesyl-diphosphate farnesyltransferase activity;GO:0004311//farnesyltranstransferase activity;GO:0016740//transferase activity;GO:0016765//transferase activity, transferring alkyl or aryl (other than methyl) groups;GO:0046872//metal ion binding;GO:0051996//squalene synthase activity	GO:0006629//lipid metabolic process;GO:0006694//steroid biosynthetic process;GO:0006695//cholesterol biosynthetic process;GO:0008152//metabolic process;GO:0008202//steroid metabolic process;GO:0008203//cholesterol metabolic process;GO:0008299//isoprenoid biosynthetic process;GO:0008610//lipid biosynthetic process;GO:0009058//biosynthetic process;GO:0016126//sterol biosynthetic process;GO:0045338/…
CTRL-vs-E2	Oocytes	ENSMUSG00000073676	Hspe1	7.91832	11.0773	210	485	0.524	0.707	0.484331	2.23816e-05	0.729059	up	Hspe1	heat shock protein 1 (chaperonin 10) [Source:MGI Symbol;Acc:MGI:104680]	-	-	-	-	GO:0005739//mitochondrion;GO:0005759//mitochondrial matrix	GO:0005524//ATP binding;GO:0016887//ATPase activity;GO:0046872//metal ion binding;GO:0051082//unfolded protein binding;GO:0051087//chaperone binding	GO:0006457//protein folding;GO:0051085//chaperone mediated protein folding requiring cofactor
CTRL-vs-E2	Oocytes	ENSMUSG00000061518	Cox5b	6.69153	10.0307	210	485	0.49	0.674	0.584011	2.32277e-05	0.75662	up	Cox5b	cytochrome c oxidase subunit 5B [Source:MGI Symbol;Acc:MGI:88475]	Metabolism;Human Diseases;Human Diseases;Human Diseases;Human Diseases;Human Diseases;Human Diseases;Organismal Systems;Human Diseases;Human Diseases;Human Diseases;Metabolism;Organismal Systems	Global and overview maps;Neurodegenerative disease;Neurodegenerative disease;Neurodegenerative disease;Neurodegenerative disease;Neurodegenerative disease;Neurodegenerative disease;Environmental adaptation;Cancer: overview;Cardiovascular disease;Endocrine and metabolic disease;Energy metabolism;Circulatory system	ko01100//Metabolic pathways;ko05022//Pathways of neurodegeneration - multiple diseases;ko05010//Alzheimer disease;ko05014//Amyotrophic lateral sclerosis;ko05016//Huntington disease;ko05012//Parkinson disease;ko05020//Prion disease;ko04714//Thermogenesis;ko05208//Chemical carcinogenesis - reactive oxygen species;ko05415//Diabetic cardiomyopathy;ko04932//Non-alcoholic fatty liver disease;ko00190//O…	K02265;K02265;K02265;K02265;K02265;K02265;K02265;K02265;K02265;K02265;K02265;K02265;K02265	GO:0005575//cellular_component;GO:0005739//mitochondrion;GO:0005740//mitochondrial envelope;GO:0005743//mitochondrial inner membrane;GO:0005751//mitochondrial respiratory chain complex IV;GO:0016020//membrane	GO:0003674//molecular_function;GO:0046872//metal ion binding	GO:0006123//mitochondrial electron transport, cytochrome c to oxygen;GO:0008150//biological_process
CTRL-vs-E2	Oocytes	ENSMUSG00000015120	Ube2i	5.21028	7.41665	210	485	0.405	0.594	0.509399	2.47221e-05	0.805298	up	Ube2i	ubiquitin-conjugating enzyme E2I [Source:MGI Symbol;Acc:MGI:107365]	Environmental Information Processing;Human Diseases;Genetic Information Processing;Genetic Information Processing	Signal transduction;Cancer: overview;Folding, sorting and degradation;Translation	ko04064//NF-kappa B signaling pathway;ko05206//MicroRNAs in cancer;ko04120//Ubiquitin mediated proteolysis;ko03013//Nucleocytoplasmic transport	K10577;K10577;K10577;K10577	GO:0005634//nucleus;GO:0005643//nuclear pore;GO:0005654//nucleoplasm;GO:0005737//cytoplasm;GO:0005829//cytosol;GO:0016604//nuclear body;GO:0016605//PML body;GO:1990234//transferase complex;GO:1990356//sumoylated E2 ligase complex	GO:0000166//nucleotide binding;GO:0001221//transcription cofactor binding;GO:0005515//protein binding;GO:0005524//ATP binding;GO:0016740//transferase activity;GO:0019789//SUMO transferase activity;GO:0019899//enzyme binding;GO:0043398//HLH domain binding;GO:0044388//small protein activating enzyme binding;GO:0061656//SUMO conjugating enzyme activity;GO:0071535//RING-like zinc finger domain binding	GO:0000122//negative regulation of transcription from RNA polymerase II promoter;GO:0006464//cellular protein modification process;GO:0007049//cell cycle;GO:0007059//chromosome segregation;GO:0016925//protein sumoylation;GO:0043123//positive regulation of I-kappaB kinase/NF-kappaB signaling;GO:0045892//negative regulation of transcription, DNA-templated;GO:0051168//nuclear export;GO:0051301//cell…
CTRL-vs-E2	Oocytes	ENSMUSG00000071014	Ndufb6	1.66987	3.10892	210	485	0.19	0.361	0.896637	2.50322e-05	0.815399	up	Ndufb6	NADH:ubiquinone oxidoreductase subunit B6 [Source:MGI Symbol;Acc:MGI:2684983]	Metabolism;Human Diseases;Human Diseases;Human Diseases;Human Diseases;Human Diseases;Human Diseases;Organismal Systems;Human Diseases;Human Diseases;Human Diseases;Organismal Systems;Metabolism	Global and overview maps;Neurodegenerative disease;Neurodegenerative disease;Neurodegenerative disease;Neurodegenerative disease;Neurodegenerative disease;Neurodegenerative disease;Environmental adaptation;Cancer: overview;Cardiovascular disease;Endocrine and metabolic disease;Nervous system;Energy metabolism	ko01100//Metabolic pathways;ko05022//Pathways of neurodegeneration - multiple diseases;ko05010//Alzheimer disease;ko05014//Amyotrophic lateral sclerosis;ko05016//Huntington disease;ko05012//Parkinson disease;ko05020//Prion disease;ko04714//Thermogenesis;ko05208//Chemical carcinogenesis - reactive oxygen species;ko05415//Diabetic cardiomyopathy;ko04932//Non-alcoholic fatty liver disease;ko04723//R…	K03962;K03962;K03962;K03962;K03962;K03962;K03962;K03962;K03962;K03962;K03962;K03962;K03962	GO:0005654//nucleoplasm;GO:0005739//mitochondrion;GO:0005743//mitochondrial inner membrane;GO:0005747//mitochondrial respiratory chain complex I;GO:0016020//membrane;GO:0016021//integral component of membrane;GO:0031966//mitochondrial membrane;GO:0070469//respiratory chain	-	GO:0006120//mitochondrial electron transport, NADH to ubiquinone;GO:0009060//aerobic respiration;GO:0032981//mitochondrial respiratory chain complex I assembly;GO:0042775//mitochondrial ATP synthesis coupled electron transport;GO:0042776//mitochondrial ATP synthesis coupled proton transport
CTRL-vs-E2	Oocytes	ENSMUSG00000030309	Caprin2	0.596291	1.31187	210	485	0.067	0.196	1.1374	2.58496e-05	0.842024	up	Caprin2	caprin family member 2 [Source:MGI Symbol;Acc:MGI:2448541]	-	-	-	-	GO:0005654//nucleoplasm;GO:0005737//cytoplasm;GO:0005739//mitochondrion;GO:0005813//centrosome;GO:0005829//cytosol;GO:0005886//plasma membrane;GO:0016020//membrane;GO:0043235//receptor complex	GO:0003723//RNA binding;GO:0005102//receptor binding;GO:0005515//protein binding;GO:0046872//metal ion binding	GO:0017148//negative regulation of translation;GO:0030154//cell differentiation;GO:0030308//negative regulation of cell growth;GO:0032092//positive regulation of protein binding;GO:0033138//positive regulation of peptidyl-serine phosphorylation;GO:0040008//regulation of growth;GO:0045944//positive regulation of transcription from RNA polymerase II promoter;GO:0050775//positive regulation of dendr…
CTRL-vs-E2	Oocytes	ENSMUSG00000034868	Myl12b	0.903614	2.14598	210	485	0.124	0.268	1.24777	2.94072e-05	0.957909	up	Myl12b	myosin, light chain 12B, regulatory [Source:MGI Symbol;Acc:MGI:107494]	Human Diseases;Cellular Processes;Cellular Processes;Organismal Systems;Cellular Processes;Organismal Systems;Organismal Systems	Infectious disease: bacterial;Cell motility;Cellular community - eukaryotes;Development and regeneration;Cellular community - eukaryotes;Immune system;Immune system	ko05132//Salmonella infection;ko04810//Regulation of actin cytoskeleton;ko04510//Focal adhesion;ko04360//Axon guidance;ko04530//Tight junction;ko04611//Platelet activation;ko04670//Leukocyte transendothelial migration	K12757;K12757;K12757;K12757;K12757;K12757;K12757	GO:0001725//stress fiber;GO:0005737//cytoplasm;GO:0005903//brush border;GO:0005938//cell cortex;GO:0016459//myosin complex;GO:0016460//myosin II complex;GO:0030016//myofibril;GO:0030018//Z disc;GO:0032991//macromolecular complex;GO:0045177//apical part of cell	GO:0005509//calcium ion binding;GO:0032036//myosin heavy chain binding;GO:0046872//metal ion binding	GO:0008360//regulation of cell shape
CTRL-vs-E2	Oocytes	ENSMUSG00000026643	Nmt2	1.52806	2.73719	210	485	0.157	0.318	0.840952	3.02222e-05	0.984459	up	Nmt2	N-myristoyltransferase 2 [Source:MGI Symbol;Acc:MGI:1202298]	-	-	-	-	GO:0005737//cytoplasm;GO:0005794//Golgi apparatus;GO:0005829//cytosol;GO:0005886//plasma membrane;GO:0016020//membrane;GO:0019898//extrinsic component of membrane	GO:0004379//glycylpeptide N-tetradecanoyltransferase activity;GO:0016740//transferase activity;GO:0016746//transferase activity, transferring acyl groups	GO:0006499//N-terminal protein myristoylation;GO:0018008//N-terminal peptidyl-glycine N-myristoylation
CTRL-vs-E2	Oocytes	ENSMUSG00000036199	Ndufa13	3.21473	4.42681	210	485	0.281	0.456	0.46156	3.11859e-05	1	up	Ndufa13	NADH:ubiquinone oxidoreductase subunit A13 [Source:MGI Symbol;Acc:MGI:1914434]	Metabolism;Human Diseases;Human Diseases;Human Diseases;Human Diseases;Human Diseases;Human Diseases;Organismal Systems;Human Diseases;Human Diseases;Human Diseases;Organismal Systems;Metabolism	Global and overview maps;Neurodegenerative disease;Neurodegenerative disease;Neurodegenerative disease;Neurodegenerative disease;Neurodegenerative disease;Neurodegenerative disease;Environmental adaptation;Cancer: overview;Cardiovascular disease;Endocrine and metabolic disease;Nervous system;Energy metabolism	ko01100//Metabolic pathways;ko05022//Pathways of neurodegeneration - multiple diseases;ko05010//Alzheimer disease;ko05014//Amyotrophic lateral sclerosis;ko05016//Huntington disease;ko05012//Parkinson disease;ko05020//Prion disease;ko04714//Thermogenesis;ko05208//Chemical carcinogenesis - reactive oxygen species;ko05415//Diabetic cardiomyopathy;ko04932//Non-alcoholic fatty liver disease;ko04723//R…	K11353;K11353;K11353;K11353;K11353;K11353;K11353;K11353;K11353;K11353;K11353;K11353;K11353	GO:0005634//nucleus;GO:0005654//nucleoplasm;GO:0005737//cytoplasm;GO:0005739//mitochondrion;GO:0005743//mitochondrial inner membrane;GO:0005746//mitochondrial respiratory chain;GO:0005747//mitochondrial respiratory chain complex I;GO:0016020//membrane;GO:0016021//integral component of membrane;GO:0031966//mitochondrial membrane;GO:0070469//respiratory chain	GO:0003954//NADH dehydrogenase activity;GO:0005524//ATP binding;GO:0008137//NADH dehydrogenase (ubiquinone) activity	GO:0006915//apoptotic process;GO:0009060//aerobic respiration;GO:0022900//electron transport chain;GO:0030308//negative regulation of cell growth;GO:0032981//mitochondrial respiratory chain complex I assembly;GO:0035458//cellular response to interferon-beta;GO:0042776//mitochondrial ATP synthesis coupled proton transport;GO:0043280//positive regulation of cysteine-type endopeptidase activity invo…
CTRL-vs-E2	Oocytes	ENSMUSG00000020059	Sycp3	9.71437	14.9611	210	485	0.548	0.713	0.623022	3.55943e-05	1	up	Sycp3	synaptonemal complex protein 3 [Source:MGI Symbol;Acc:MGI:109542]	Genetic Information Processing	Replication and repair	ko03440//Homologous recombination	K19528	-	-	-
CTRL-vs-E2	Oocytes	ENSMUSG00000015937	Macroh2a1	4.08355	5.50289	210	485	0.333	0.513	0.430355	3.83012e-05	1	up	Macroh2a1	macroH2A.1 histone [Source:MGI Symbol;Acc:MGI:1349392]	Organismal Systems;Human Diseases;Human Diseases;Cellular Processes	Immune system;Immune disease;Substance dependence;Cell growth and death	ko04613//Neutrophil extracellular trap formation;ko05322//Systemic lupus erythematosus;ko05034//Alcoholism;ko04217//Necroptosis	K11251;K11251;K11251;K11251	GO:0000228//nuclear chromosome;GO:0000785//chromatin;GO:0000786//nucleosome;GO:0000793//condensed chromosome;GO:0001740//Barr body;GO:0005634//nucleus;GO:0005654//nucleoplasm;GO:0005694//chromosome;GO:0005721//pericentric heterochromatin;GO:0005730//nucleolus;GO:0005813//centrosome	GO:0000182//rDNA binding;GO:0000976//transcription regulatory region sequence-specific DNA binding;GO:0000977//RNA polymerase II regulatory region sequence-specific DNA binding;GO:0000979//RNA polymerase II core promoter sequence-specific DNA binding;GO:0003677//DNA binding;GO:0003682//chromatin binding;GO:0010385//double-stranded methylated DNA binding;GO:0019899//enzyme binding;GO:0019901//prot…	GO:0000122//negative regulation of transcription from RNA polymerase II promoter;GO:0006325//chromatin organization;GO:0006334//nucleosome assembly;GO:0007549//dosage compensation;GO:0019216//regulation of lipid metabolic process;GO:0033128//negative regulation of histone phosphorylation;GO:0034184//positive regulation of maintenance of mitotic sister chromatid cohesion;GO:0040029//regulation of …
CTRL-vs-E2	Oocytes	ENSMUSG00000005687	Bcas2	2.92994	4.68838	210	485	0.3	0.48	0.678198	3.84203e-05	1	up	Bcas2	BCAS2 pre-mRNA processing factor [Source:MGI Symbol;Acc:MGI:1915433]	Genetic Information Processing	Transcription	ko03040//Spliceosome	K12861	GO:0000974//Prp19 complex;GO:0005634//nucleus;GO:0005662//DNA replication factor A complex;GO:0005681//spliceosomal complex;GO:0005730//nucleolus;GO:0005813//centrosome;GO:0016607//nuclear speck;GO:0071007//U2-type catalytic step 2 spliceosome;GO:0071013//catalytic step 2 spliceosome	GO:0003674//molecular_function	GO:0000398//mRNA splicing, via spliceosome;GO:0006397//mRNA processing;GO:0008380//RNA splicing
CTRL-vs-E2	Oocytes	ENSMUSG00000029028	Lrrc47	0.149388	0.943371	210	485	0.038	0.142	2.65795	3.9286e-05	1	up	Lrrc47	leucine rich repeat containing 47 [Source:MGI Symbol;Acc:MGI:1920196]	-	-	-	-	GO:0005575//cellular_component	GO:0003723//RNA binding;GO:0004826//phenylalanine-tRNA ligase activity;GO:0005515//protein binding	GO:0006432//phenylalanyl-tRNA aminoacylation;GO:0008150//biological_process
CTRL-vs-E2	Oocytes	ENSMUSG00000106918	Mrpl33	1.55309	2.94996	210	485	0.162	0.322	0.925504	4.15386e-05	1	up	Mrpl33	mitochondrial ribosomal protein L33 [Source:MGI Symbol;Acc:MGI:2137225]	Genetic Information Processing	Translation	ko03010//Ribosome	K02913	GO:0005739//mitochondrion;GO:0005743//mitochondrial inner membrane;GO:0005762//mitochondrial large ribosomal subunit;GO:0005829//cytosol;GO:0005840//ribosome	GO:0003735//structural constituent of ribosome	GO:0006412//translation;GO:0032543//mitochondrial translation
CTRL-vs-E2	Oocytes	ENSMUSG00000040824	Snrpd2	4.62393	6.16393	210	485	0.348	0.524	0.414723	4.24703e-05	1	up	Snrpd2	small nuclear ribonucleoprotein D2 [Source:MGI Symbol;Acc:MGI:98345]	Genetic Information Processing	Transcription	ko03040//Spliceosome	K11096	GO:0005634//nucleus;GO:0005681//spliceosomal complex;GO:0005682//U5 snRNP;GO:0005685//U1 snRNP;GO:0005686//U2 snRNP;GO:0005687//U4 snRNP;GO:0005689//U12-type spliceosomal complex;GO:0005737//cytoplasm;GO:0005829//cytosol;GO:0030532//small nuclear ribonucleoprotein complex;GO:0034709//methylosome;GO:0034715//pICln-Sm protein complex;GO:0034719//SMN-Sm protein complex;GO:0046540//U4/U6 x U5 tri-snR…	GO:1990446//U1 snRNP binding	GO:0000387//spliceosomal snRNP assembly;GO:0000398//mRNA splicing, via spliceosome;GO:0006397//mRNA processing;GO:0008380//RNA splicing
CTRL-vs-E2	Oocytes	ENSMUSG00000040048	Ndufb10	2.65901	3.89543	210	485	0.252	0.427	0.550877	4.34663e-05	1	up	Ndufb10	NADH:ubiquinone oxidoreductase subunit B10 [Source:MGI Symbol;Acc:MGI:1915592]	Metabolism;Human Diseases;Human Diseases;Human Diseases;Human Diseases;Human Diseases;Human Diseases;Organismal Systems;Human Diseases;Human Diseases;Human Diseases;Organismal Systems;Metabolism	Global and overview maps;Neurodegenerative disease;Neurodegenerative disease;Neurodegenerative disease;Neurodegenerative disease;Neurodegenerative disease;Neurodegenerative disease;Environmental adaptation;Cancer: overview;Cardiovascular disease;Endocrine and metabolic disease;Nervous system;Energy metabolism	ko01100//Metabolic pathways;ko05022//Pathways of neurodegeneration - multiple diseases;ko05010//Alzheimer disease;ko05014//Amyotrophic lateral sclerosis;ko05016//Huntington disease;ko05012//Parkinson disease;ko05020//Prion disease;ko04714//Thermogenesis;ko05208//Chemical carcinogenesis - reactive oxygen species;ko05415//Diabetic cardiomyopathy;ko04932//Non-alcoholic fatty liver disease;ko04723//R…	K03966;K03966;K03966;K03966;K03966;K03966;K03966;K03966;K03966;K03966;K03966;K03966;K03966	GO:0005739//mitochondrion;GO:0005743//mitochondrial inner membrane;GO:0005747//mitochondrial respiratory chain complex I;GO:0016020//membrane;GO:0070469//respiratory chain	-	GO:0009060//aerobic respiration;GO:0032981//mitochondrial respiratory chain complex I assembly;GO:0042776//mitochondrial ATP synthesis coupled proton transport
CTRL-vs-E2	Oocytes	ENSMUSG00000073702	Rpl31	7.77293	10.575	210	485	0.529	0.703	0.444121	4.42432e-05	1	up	Rpl31	ribosomal protein L31 [Source:MGI Symbol;Acc:MGI:2149632]	Human Diseases;Genetic Information Processing	Infectious disease: viral;Translation	ko05171//Coronavirus disease - COVID-19;ko03010//Ribosome	K02910;K02910	GO:0005737//cytoplasm;GO:0005829//cytosol;GO:0005840//ribosome;GO:0022625//cytosolic large ribosomal subunit;GO:0022626//cytosolic ribosome;GO:0042788//polysomal ribosome;GO:0045202//synapse	GO:0003735//structural constituent of ribosome;GO:0005515//protein binding	GO:0002181//cytoplasmic translation;GO:0006412//translation
CTRL-vs-E2	Oocytes	ENSMUSG00000036372	Tmem258	1.85886	3.20631	210	485	0.2	0.367	0.786465	4.77748e-05	1	up	Tmem258	transmembrane protein 258 [Source:MGI Symbol;Acc:MGI:1916288]	-	-	-	-	GO:0005737//cytoplasm;GO:0005783//endoplasmic reticulum;GO:0005789//endoplasmic reticulum membrane;GO:0008250//oligosaccharyltransferase complex;GO:0016020//membrane;GO:0016021//integral component of membrane;GO:0032991//macromolecular complex;GO:0034998//oligosaccharyltransferase I complex;GO:0043227//membrane-bounded organelle	GO:0003674//molecular_function	GO:0006486//protein glycosylation;GO:0006487//protein N-linked glycosylation
CTRL-vs-E2	Oocytes	ENSMUSG00000007656	Arpp19	1.56469	3.03577	210	485	0.2	0.365	0.956142	4.81261e-05	1	up	Arpp19	cAMP-regulated phosphoprotein 19 [Source:MGI Symbol;Acc:MGI:1891691]	-	-	-	-	GO:0005737//cytoplasm	GO:0004864//protein phosphatase inhibitor activity;GO:0005102//receptor binding;GO:0015459//potassium channel regulator activity;GO:0019212//phosphatase inhibitor activity;GO:0019888//protein phosphatase regulator activity;GO:0051721//protein phosphatase 2A binding	GO:0000086//G2/M transition of mitotic cell cycle;GO:0000278//mitotic cell cycle;GO:0007049//cell cycle;GO:0035308//negative regulation of protein dephosphorylation;GO:0043086//negative regulation of catalytic activity;GO:0045722//positive regulation of gluconeogenesis;GO:0050790//regulation of catalytic activity;GO:0051301//cell division
CTRL-vs-E2	Oocytes	ENSMUSG00000022205	Sub1	11.6029	16.0824	210	485	0.681	0.816	0.471003	4.83665e-05	1	up	Sub1	SUB1 homolog, transcriptional regulator [Source:MGI Symbol;Acc:MGI:104811]	-	-	-	-	GO:0005634//nucleus;GO:0005654//nucleoplasm;GO:0005667//transcription factor complex;GO:0005730//nucleolus	GO:0000978//RNA polymerase II core promoter proximal region sequence-specific DNA binding;GO:0003677//DNA binding;GO:0003678//DNA helicase activity;GO:0003690//double-stranded DNA binding;GO:0003697//single-stranded DNA binding;GO:0003713//transcription coactivator activity;GO:0042802//identical protein binding	GO:0001111//promoter clearance from RNA polymerase II promoter;GO:0006355//regulation of transcription, DNA-templated;GO:0006357//regulation of transcription from RNA polymerase II promoter;GO:0032508//DNA duplex unwinding;GO:0051053//negative regulation of DNA metabolic process;GO:0051260//protein homooligomerization;GO:0060261//positive regulation of transcription initiation from RNA polymerase…
CTRL-vs-E2	Oocytes	ENSMUSG00000049092	Gpr137c	0.204027	0.700186	210	485	0.024	0.118	1.77848	5.07126e-05	1	up	Gpr137c	G protein-coupled receptor 137C [Source:MGI Symbol;Acc:MGI:1917963]	-	-	-	-	GO:0005764//lysosome;GO:0005765//lysosomal membrane;GO:0016020//membrane;GO:0016021//integral component of membrane	GO:0003674//molecular_function	GO:1904263//positive regulation of TORC1 signaling
CTRL-vs-E2	Oocytes	ENSMUSG00000062248	Cks2	7.5487	9.91782	210	485	0.49	0.67	0.39379	5.19637e-05	1	up	Cks2	CDC28 protein kinase regulatory subunit 2 [Source:MGI Symbol;Acc:MGI:1913447]	Human Diseases;Human Diseases	Cancer: overview;Cancer: specific types	ko05200//Pathways in cancer;ko05222//Small cell lung cancer	K02219;K02219	GO:0000307//cyclin-dependent protein kinase holoenzyme complex;GO:0019005//SCF ubiquitin ligase complex	GO:0003682//chromatin binding;GO:0016301//kinase activity;GO:0016538//cyclin-dependent protein serine/threonine kinase regulator activity;GO:0019901//protein kinase binding;GO:0042393//histone binding;GO:0043130//ubiquitin binding;GO:0061575//cyclin-dependent protein serine/threonine kinase activator activity	GO:0006357//regulation of transcription from RNA polymerase II promoter;GO:0007049//cell cycle;GO:0007127//meiosis I;GO:0007346//regulation of mitotic cell cycle;GO:0008283//cell proliferation;GO:0016310//phosphorylation;GO:0044772//mitotic cell cycle phase transition;GO:0045737//positive regulation of cyclin-dependent protein serine/threonine kinase activity;GO:0050790//regulation of catalytic a…
CTRL-vs-E2	Oocytes	ENSMUSG00000038690	Atp5j2	6.26026	9.6923	210	485	0.5	0.666	0.630608	5.2027e-05	1	up	Atp5j2	ATP synthase, H+ transporting, mitochondrial F0 complex, subunit F2 [Source:MGI Symbol;Acc:MGI:1927558]	Metabolism;Organismal Systems;Metabolism	Global and overview maps;Environmental adaptation;Energy metabolism	ko01100//Metabolic pathways;ko04714//Thermogenesis;ko00190//Oxidative phosphorylation	K02130;K02130;K02130	GO:0000276//mitochondrial proton-transporting ATP synthase complex, coupling factor F(o);GO:0005739//mitochondrion;GO:0005743//mitochondrial inner membrane;GO:0005753//mitochondrial proton-transporting ATP synthase complex;GO:0016020//membrane;GO:0016021//integral component of membrane;GO:0031965//nuclear membrane;GO:0045263//proton-transporting ATP synthase complex, coupling factor F(o)	GO:0046933//proton-transporting ATP synthase activity, rotational mechanism	GO:0006754//ATP biosynthetic process;GO:0006811//ion transport;GO:0042776//mitochondrial ATP synthesis coupled proton transport;GO:0046034//ATP metabolic process
CTRL-vs-E2	Oocytes	ENSMUSG00000002379	Ndufa11	3.46963	5.71972	210	485	0.333	0.513	0.721145	5.30992e-05	1	up	Ndufa11	NADH:ubiquinone oxidoreductase subunit A11 [Source:MGI Symbol;Acc:MGI:1917125]	Metabolism;Human Diseases;Human Diseases;Human Diseases;Human Diseases;Human Diseases;Human Diseases;Organismal Systems;Human Diseases;Human Diseases;Human Diseases;Organismal Systems;Metabolism	Global and overview maps;Neurodegenerative disease;Neurodegenerative disease;Neurodegenerative disease;Neurodegenerative disease;Neurodegenerative disease;Neurodegenerative disease;Environmental adaptation;Cancer: overview;Cardiovascular disease;Endocrine and metabolic disease;Nervous system;Energy metabolism	ko01100//Metabolic pathways;ko05022//Pathways of neurodegeneration - multiple diseases;ko05010//Alzheimer disease;ko05014//Amyotrophic lateral sclerosis;ko05016//Huntington disease;ko05012//Parkinson disease;ko05020//Prion disease;ko04714//Thermogenesis;ko05208//Chemical carcinogenesis - reactive oxygen species;ko05415//Diabetic cardiomyopathy;ko04932//Non-alcoholic fatty liver disease;ko04723//R…	K03956;K03956;K03956;K03956;K03956;K03956;K03956;K03956;K03956;K03956;K03956;K03956;K03956	GO:0005739//mitochondrion;GO:0005743//mitochondrial inner membrane;GO:0016020//membrane;GO:0016021//integral component of membrane	-	GO:0032981//mitochondrial respiratory chain complex I assembly
CTRL-vs-E2	Oocytes	ENSMUSG00000003824	Syce2	2.35498	4.01211	210	485	0.238	0.408	0.768622	5.43771e-05	1	up	Syce2	synaptonemal complex central element protein 2 [Source:MGI Symbol;Acc:MGI:1919096]	-	-	-	-	GO:0000795//synaptonemal complex;GO:0000801//central element;GO:0005634//nucleus;GO:0005654//nucleoplasm;GO:0005694//chromosome	GO:0005515//protein binding	GO:0007049//cell cycle;GO:0007130//synaptonemal complex assembly;GO:0051301//cell division;GO:0051321//meiotic cell cycle
CTRL-vs-E2	Oocytes	ENSMUSG00000036371	Serbp1	4.18732	6.25275	210	485	0.357	0.538	0.578454	5.44407e-05	1	up	Serbp1	serpine1 mRNA binding protein 1 [Source:MGI Symbol;Acc:MGI:1914120]	-	-	-	-	GO:0005634//nucleus;GO:0005737//cytoplasm;GO:0005829//cytosol;GO:0005886//plasma membrane;GO:0048471//perinuclear region of cytoplasm	GO:0003723//RNA binding;GO:0003730//mRNA 3'-UTR binding;GO:0032183//SUMO binding;GO:0043022//ribosome binding	GO:0030578//PML body organization;GO:0042981//regulation of apoptotic process
CTRL-vs-E2	Oocytes	ENSMUSG00000025268	Maged2	3.71325	1.38449	210	485	0.281	0.151	-1.42327	5.45869e-05	1	down	Maged2	MAGE family member D2 [Source:MGI Symbol;Acc:MGI:1933391]	-	-	-	-	GO:0005634//nucleus;GO:0005654//nucleoplasm;GO:0005730//nucleolus;GO:0005829//cytosol	GO:0003674//molecular_function	GO:0000122//negative regulation of transcription from RNA polymerase II promoter;GO:0007565//female pregnancy;GO:0070294//renal sodium ion absorption
CTRL-vs-E2	Oocytes	ENSMUSG00000039849	Pcif1	0.482606	1.37374	210	485	0.057	0.175	1.50899	5.50411e-05	1	up	Pcif1	phosphorylated CTD interacting factor 1 [Source:MGI Symbol;Acc:MGI:2443858]	-	-	-	-	GO:0005634//nucleus;GO:0005654//nucleoplasm;GO:0015630//microtubule cytoskeleton;GO:0045171//intercellular bridge	GO:0005515//protein binding;GO:0008168//methyltransferase activity;GO:0016422//mRNA (2'-O-methyladenosine-N6-)-methyltransferase activity;GO:0016740//transferase activity;GO:1904047//S-adenosyl-L-methionine binding;GO:1990269//RNA polymerase II C-terminal domain phosphoserine binding	GO:0017148//negative regulation of translation;GO:0032259//methylation;GO:0045727//positive regulation of translation;GO:0080009//mRNA methylation
CTRL-vs-E2	Oocytes	ENSMUSG00000028411	Aptx	0.735502	1.47736	210	485	0.076	0.202	1.00612	5.59026e-05	1	up	Aptx	aprataxin [Source:MGI Symbol;Acc:MGI:1913658]	-	-	-	-	GO:0000785//chromatin;GO:0005634//nucleus;GO:0005654//nucleoplasm;GO:0005730//nucleolus	GO:0003677//DNA binding;GO:0003682//chromatin binding;GO:0003684//damaged DNA binding;GO:0003690//double-stranded DNA binding;GO:0003697//single-stranded DNA binding;GO:0003725//double-stranded RNA binding;GO:0003824//catalytic activity;GO:0005515//protein binding;GO:0008967//phosphoglycolate phosphatase activity;GO:0016787//hydrolase activity;GO:0030983//mismatched DNA binding;GO:0033699//DNA 5'…	GO:0000012//single strand break repair;GO:0006259//DNA metabolic process;GO:0006266//DNA ligation;GO:0006281//DNA repair;GO:0006302//double-strand break repair;GO:0006974//cellular response to DNA damage stimulus;GO:0016311//dephosphorylation;GO:0031647//regulation of protein stability;GO:0042542//response to hydrogen peroxide;GO:0090305//nucleic acid phosphodiester bond hydrolysis;GO:0098506//po…
CTRL-vs-E2	Oocytes	ENSMUSG00000056201	Cfl1	5.47923	8.28008	210	485	0.457	0.635	0.595664	5.6481e-05	1	up	Cfl1	cofilin 1, non-muscle [Source:MGI Symbol;Acc:MGI:101757]	Human Diseases;Cellular Processes;Organismal Systems;Organismal Systems;Human Diseases	Infectious disease: viral;Cell motility;Immune system;Development and regeneration;Infectious disease: bacterial	ko05170//Human immunodeficiency virus 1 infection;ko04810//Regulation of actin cytoskeleton;ko04666//Fc gamma R-mediated phagocytosis;ko04360//Axon guidance;ko05133//Pertussis	K05765;K05765;K05765;K05765;K05765	GO:0005576//extracellular region;GO:0005634//nucleus;GO:0005737//cytoplasm;GO:0005829//cytosol;GO:0005856//cytoskeleton;GO:0005886//plasma membrane;GO:0005911//cell-cell junction;GO:0005925//focal adhesion;GO:0015629//actin cytoskeleton;GO:0016020//membrane;GO:0016363//nuclear matrix;GO:0030027//lamellipodium;GO:0030175//filopodium;GO:0030426//growth cone;GO:0030864//cortical actin cytoskeleton;G…	GO:0003779//actin binding;GO:0005102//receptor binding;GO:0005515//protein binding;GO:0019903//protein phosphatase binding;GO:0051015//actin filament binding;GO:1902936//phosphatidylinositol bisphosphate binding	GO:0000281//mitotic cytokinesis;GO:0001755//neural crest cell migration;GO:0001842//neural fold formation;GO:0006468//protein phosphorylation;GO:0006606//protein import into nucleus;GO:0007010//cytoskeleton organization;GO:0007015//actin filament organization;GO:0007162//negative regulation of cell adhesion;GO:0009615//response to virus;GO:0010592//positive regulation of lamellipodium assembly;GO…
CTRL-vs-E2	Oocytes	ENSMUSG00000042650	Alkbh5	1.43229	2.31433	210	485	0.148	0.295	0.692232	6.39045e-05	1	up	Alkbh5	alkB homolog 5, RNA demethylase [Source:MGI Symbol;Acc:MGI:2144489]	-	-	-	-	GO:0005634//nucleus;GO:0005654//nucleoplasm;GO:0005794//Golgi apparatus;GO:0005829//cytosol;GO:0016607//nuclear speck	GO:0016491//oxidoreductase activity;GO:0016706//oxidoreductase activity, acting on paired donors, with incorporation or reduction of molecular oxygen, 2-oxoglutarate as one donor, and incorporation of one atom each of oxygen into both donors;GO:0035515//oxidative RNA demethylase activity;GO:0046872//metal ion binding;GO:0051213//dioxygenase activity	GO:0001666//response to hypoxia;GO:0006397//mRNA processing;GO:0006406//mRNA export from nucleus;GO:0007283//spermatogenesis;GO:0030154//cell differentiation;GO:0035553//oxidative single-stranded RNA demethylation;GO:0043488//regulation of mRNA stability
CTRL-vs-E2	Oocytes	ENSMUSG00000018286	Psmb6	4.43783	6.14526	210	485	0.381	0.561	0.46961	6.52991e-05	1	up	Psmb6	proteasome (prosome, macropain) subunit, beta type 6 [Source:MGI Symbol;Acc:MGI:104880]	Human Diseases;Human Diseases;Human Diseases;Human Diseases;Human Diseases;Human Diseases;Human Diseases;Genetic Information Processing	Neurodegenerative disease;Neurodegenerative disease;Neurodegenerative disease;Neurodegenerative disease;Neurodegenerative disease;Neurodegenerative disease;Neurodegenerative disease;Folding, sorting and degradation	ko05022//Pathways of neurodegeneration - multiple diseases;ko05010//Alzheimer disease;ko05014//Amyotrophic lateral sclerosis;ko05016//Huntington disease;ko05012//Parkinson disease;ko05020//Prion disease;ko05017//Spinocerebellar ataxia;ko03050//Proteasome	K02738;K02738;K02738;K02738;K02738;K02738;K02738;K02738	GO:0000502//proteasome complex;GO:0005634//nucleus;GO:0005654//nucleoplasm;GO:0005737//cytoplasm;GO:0005829//cytosol;GO:0005839//proteasome core complex;GO:0019774//proteasome core complex, beta-subunit complex	GO:0004298//threonine-type endopeptidase activity;GO:0008233//peptidase activity;GO:0016787//hydrolase activity	GO:0006508//proteolysis;GO:0010498//proteasomal protein catabolic process;GO:0051603//proteolysis involved in cellular protein catabolic process
CTRL-vs-E2	Oocytes	ENSMUSG00000006315	Tmem147	1.263	2.29565	210	485	0.133	0.28	0.86199	7.29295e-05	1	up	Tmem147	transmembrane protein 147 [Source:MGI Symbol;Acc:MGI:1915011]	-	-	-	-	GO:0005783//endoplasmic reticulum;GO:0005789//endoplasmic reticulum membrane;GO:0005886//plasma membrane;GO:0016020//membrane;GO:0016021//integral component of membrane;GO:0032991//macromolecular complex	GO:0043022//ribosome binding	-
CTRL-vs-E2	Oocytes	ENSMUSG00000022820	Ndufb4	2.61184	4.61749	210	485	0.3	0.464	0.82202	7.35138e-05	1	up	Ndufb4	NADH:ubiquinone oxidoreductase subunit B4 [Source:MGI Symbol;Acc:MGI:1915444]	Metabolism;Human Diseases;Human Diseases;Human Diseases;Human Diseases;Human Diseases;Human Diseases;Organismal Systems;Human Diseases;Human Diseases;Human Diseases;Organismal Systems;Metabolism	Global and overview maps;Neurodegenerative disease;Neurodegenerative disease;Neurodegenerative disease;Neurodegenerative disease;Neurodegenerative disease;Neurodegenerative disease;Environmental adaptation;Cancer: overview;Cardiovascular disease;Endocrine and metabolic disease;Nervous system;Energy metabolism	ko01100//Metabolic pathways;ko05022//Pathways of neurodegeneration - multiple diseases;ko05010//Alzheimer disease;ko05014//Amyotrophic lateral sclerosis;ko05016//Huntington disease;ko05012//Parkinson disease;ko05020//Prion disease;ko04714//Thermogenesis;ko05208//Chemical carcinogenesis - reactive oxygen species;ko05415//Diabetic cardiomyopathy;ko04932//Non-alcoholic fatty liver disease;ko04723//R…	K03960;K03960;K03960;K03960;K03960;K03960;K03960;K03960;K03960;K03960;K03960;K03960;K03960	GO:0005654//nucleoplasm;GO:0005739//mitochondrion;GO:0005743//mitochondrial inner membrane;GO:0005747//mitochondrial respiratory chain complex I;GO:0016020//membrane;GO:0016021//integral component of membrane;GO:0070469//respiratory chain	GO:0003674//molecular_function	GO:0006979//response to oxidative stress;GO:0009060//aerobic respiration;GO:0032981//mitochondrial respiratory chain complex I assembly;GO:0042776//mitochondrial ATP synthesis coupled proton transport
CTRL-vs-E2	Oocytes	ENSMUSG00000006715	Gmnn	1.80379	2.4417	210	485	0.167	0.309	0.436831	8.36175e-05	1	up	Gmnn	geminin [Source:MGI Symbol;Acc:MGI:1927344]	-	-	-	-	GO:0005634//nucleus;GO:0005654//nucleoplasm;GO:0005737//cytoplasm;GO:0005829//cytosol;GO:0017053//transcriptional repressor complex	GO:0003682//chromatin binding;GO:0003714//transcription corepressor activity;GO:0005515//protein binding;GO:0042826//histone deacetylase binding	GO:0006275//regulation of DNA replication;GO:0007049//cell cycle;GO:0007346//regulation of mitotic cell cycle;GO:0008156//negative regulation of DNA replication;GO:0009887//organ morphogenesis;GO:0030174//regulation of DNA-dependent DNA replication initiation;GO:0035563//positive regulation of chromatin binding;GO:0045786//negative regulation of cell cycle;GO:0045892//negative regulation of trans…
CTRL-vs-E2	Oocytes	ENSMUSG00000060147	Serpinb6a	3.69074	1.35542	210	485	0.29	0.165	-1.4451	9.33868e-05	1	down	Serpinb6a	serine (or cysteine) peptidase inhibitor, clade B, member 6a [Source:MGI Symbol;Acc:MGI:103123]	Human Diseases	Infectious disease: parasitic	ko05146//Amoebiasis	K13963	GO:0005615//extracellular space;GO:0005737//cytoplasm;GO:0097180//serine protease inhibitor complex	GO:0002020//protease binding;GO:0004867//serine-type endopeptidase inhibitor activity;GO:0005515//protein binding;GO:0030414//peptidase inhibitor activity	GO:0007605//sensory perception of sound;GO:0008406//gonad development;GO:0010466//negative regulation of peptidase activity;GO:0010951//negative regulation of endopeptidase activity;GO:0071470//cellular response to osmotic stress
CTRL-vs-E2	Oocytes	ENSMUSG00000027447	Cst3	1.53663	2.8304	210	485	0.176	0.332	0.881194	9.34909e-05	1	up	Cst3	cystatin C [Source:MGI Symbol;Acc:MGI:102519]	Organismal Systems	Digestive system	ko04970//Salivary secretion	K13899	GO:0005576//extracellular region;GO:0005604//basement membrane;GO:0005615//extracellular space;GO:0005737//cytoplasm;GO:0005764//lysosome;GO:0005771//multivesicular body;GO:0005783//endoplasmic reticulum;GO:0005794//Golgi apparatus;GO:0005886//plasma membrane;GO:0030424//axon;GO:0031965//nuclear membrane;GO:0031982//vesicle;GO:0042995//cell projection;GO:0043025//neuronal cell body;GO:0043292//co…	GO:0001540//beta-amyloid binding;GO:0002020//protease binding;GO:0004866//endopeptidase inhibitor activity;GO:0004869//cysteine-type endopeptidase inhibitor activity;GO:0030414//peptidase inhibitor activity;GO:0042802//identical protein binding	GO:0006979//response to oxidative stress;GO:0008284//positive regulation of cell proliferation;GO:0010466//negative regulation of peptidase activity;GO:0010951//negative regulation of endopeptidase activity;GO:0043067//regulation of programmed cell death;GO:0045740//positive regulation of DNA replication;GO:0060548//negative regulation of cell death
CTRL-vs-E2	Oocytes	ENSMUSG00000028998	Tomm7	1.61941	2.51545	210	485	0.176	0.33	0.635313	9.46281e-05	1	up	Tomm7	translocase of outer mitochondrial membrane 7 [Source:MGI Symbol;Acc:MGI:1913419]	Cellular Processes	Transport and catabolism	ko04137//Mitophagy - animal	K17771	GO:0005739//mitochondrion;GO:0005741//mitochondrial outer membrane;GO:0005742//mitochondrial outer membrane translocase complex;GO:0016020//membrane;GO:0016021//integral component of membrane	-	GO:0015031//protein transport;GO:0030150//protein import into mitochondrial matrix;GO:0031647//regulation of protein stability;GO:0098779//mitophagy in response to mitochondrial depolarization;GO:1903955//positive regulation of protein targeting to mitochondrion
CTRL-vs-E2	Oocytes	ENSMUSG00000040562	Gstm2	2.98173	0.946895	210	485	0.21	0.097	-1.65477	9.74173e-05	1	down	Gstm2	glutathione S-transferase, mu 2 [Source:MGI Symbol;Acc:MGI:95861]	Metabolism;Human Diseases;Human Diseases;Human Diseases;Human Diseases;Human Diseases;Metabolism;Human Diseases;Human Diseases;Metabolism;Metabolism;Metabolism	Global and overview maps;Cancer: overview;Cancer: overview;Cancer: overview;Cancer: specific types;Cardiovascular disease;Xenobiotics biodegradation and metabolism;Cancer: overview;Drug resistance: antineoplastic;Xenobiotics biodegradation and metabolism;Xenobiotics biodegradation and metabolism;Metabolism of other amino acids	ko01100//Metabolic pathways;ko05200//Pathways in cancer;ko05208//Chemical carcinogenesis - reactive oxygen species;ko05207//Chemical carcinogenesis - receptor activation;ko05225//Hepatocellular carcinoma;ko05418//Fluid shear stress and atherosclerosis;ko00983//Drug metabolism - other enzymes;ko05204//Chemical carcinogenesis - DNA adducts;ko01524//Platinum drug resistance;ko00980//Metabolism of xe…	K00799;K00799;K00799;K00799;K00799;K00799;K00799;K00799;K00799;K00799;K00799;K00799	GO:0005737//cytoplasm;GO:0005829//cytosol;GO:0005886//plasma membrane;GO:0032991//macromolecular complex;GO:0045171//intercellular bridge	GO:0004364//glutathione transferase activity;GO:0005515//protein binding;GO:0016740//transferase activity;GO:0019899//enzyme binding;GO:0042802//identical protein binding;GO:0042803//protein homodimerization activity;GO:0043295//glutathione binding	GO:0006629//lipid metabolic process;GO:0006749//glutathione metabolic process;GO:0042178//xenobiotic catabolic process;GO:0051122//hepoxilin biosynthetic process
CTRL-vs-E2	Oocytes	ENSMUSG00000034566	Atp5h	5.61113	7.52408	210	485	0.424	0.6	0.423216	0.000103254	1	up	Atp5h	ATP synthase, H+ transporting, mitochondrial F0 complex, subunit D [Source:MGI Symbol;Acc:MGI:1918929]	Metabolism;Human Diseases;Human Diseases;Human Diseases;Human Diseases;Human Diseases;Human Diseases;Organismal Systems;Human Diseases;Human Diseases;Metabolism	Global and overview maps;Neurodegenerative disease;Neurodegenerative disease;Neurodegenerative disease;Neurodegenerative disease;Neurodegenerative disease;Neurodegenerative disease;Environmental adaptation;Cancer: overview;Cardiovascular disease;Energy metabolism	ko01100//Metabolic pathways;ko05022//Pathways of neurodegeneration - multiple diseases;ko05010//Alzheimer disease;ko05014//Amyotrophic lateral sclerosis;ko05016//Huntington disease;ko05012//Parkinson disease;ko05020//Prion disease;ko04714//Thermogenesis;ko05208//Chemical carcinogenesis - reactive oxygen species;ko05415//Diabetic cardiomyopathy;ko00190//Oxidative phosphorylation	K02138;K02138;K02138;K02138;K02138;K02138;K02138;K02138;K02138;K02138;K02138	GO:0000274//mitochondrial proton-transporting ATP synthase, stator stalk;GO:0000276//mitochondrial proton-transporting ATP synthase complex, coupling factor F(o);GO:0005739//mitochondrion;GO:0005743//mitochondrial inner membrane;GO:0005753//mitochondrial proton-transporting ATP synthase complex;GO:0016020//membrane;GO:0043209//myelin sheath;GO:0045263//proton-transporting ATP synthase complex, co…	GO:0015078//hydrogen ion transmembrane transporter activity;GO:0044877//macromolecular complex binding;GO:0046933//proton-transporting ATP synthase activity, rotational mechanism	GO:0006811//ion transport;GO:0015986//ATP synthesis coupled proton transport;GO:0042776//mitochondrial ATP synthesis coupled proton transport;GO:0046034//ATP metabolic process
CTRL-vs-E2	Oocytes	ENSMUSG00000029815	Malsu1	1.48042	2.4476	210	485	0.152	0.299	0.72532	0.000104132	1	up	Malsu1	mitochondrial assembly of ribosomal large subunit 1 [Source:MGI Symbol;Acc:MGI:1922843]	-	-	-	-	GO:0005739//mitochondrion;GO:0005759//mitochondrial matrix;GO:0005762//mitochondrial large ribosomal subunit;GO:0005829//cytosol	GO:0043023//ribosomal large subunit binding	GO:0017148//negative regulation of translation;GO:0042254//ribosome biogenesis;GO:0042273//ribosomal large subunit biogenesis;GO:0070130//negative regulation of mitochondrial translation;GO:0090071//negative regulation of ribosome biogenesis
CTRL-vs-E2	Oocytes	ENSMUSG00000029148	Nrbp1	2.27405	3.36317	210	485	0.214	0.371	0.564539	0.00010669	1	up	Nrbp1	nuclear receptor binding protein 1 [Source:MGI Symbol;Acc:MGI:2183436]	-	-	-	-	GO:0005737//cytoplasm;GO:0005938//cell cortex;GO:0012505//endomembrane system;GO:0016020//membrane;GO:0030027//lamellipodium;GO:0042995//cell projection;GO:0048471//perinuclear region of cytoplasm	GO:0004672//protein kinase activity;GO:0004674//protein serine/threonine kinase activity;GO:0005515//protein binding;GO:0005524//ATP binding;GO:0042802//identical protein binding;GO:0042803//protein homodimerization activity	GO:0006468//protein phosphorylation;GO:0006888//ER to Golgi vesicle-mediated transport;GO:0035556//intracellular signal transduction
CTRL-vs-E2	Oocytes	ENSMUSG00000032330	Cox7a2	6.47061	9.09912	210	485	0.481	0.654	0.491819	0.000108755	1	up	Cox7a2	cytochrome c oxidase subunit 7A2 [Source:MGI Symbol;Acc:MGI:1316715]	Metabolism;Human Diseases;Human Diseases;Human Diseases;Human Diseases;Human Diseases;Human Diseases;Organismal Systems;Human Diseases;Human Diseases;Human Diseases;Metabolism;Organismal Systems	Global and overview maps;Neurodegenerative disease;Neurodegenerative disease;Neurodegenerative disease;Neurodegenerative disease;Neurodegenerative disease;Neurodegenerative disease;Environmental adaptation;Cancer: overview;Cardiovascular disease;Endocrine and metabolic disease;Energy metabolism;Circulatory system	ko01100//Metabolic pathways;ko05022//Pathways of neurodegeneration - multiple diseases;ko05010//Alzheimer disease;ko05014//Amyotrophic lateral sclerosis;ko05016//Huntington disease;ko05012//Parkinson disease;ko05020//Prion disease;ko04714//Thermogenesis;ko05208//Chemical carcinogenesis - reactive oxygen species;ko05415//Diabetic cardiomyopathy;ko04932//Non-alcoholic fatty liver disease;ko00190//O…	K02270;K02270;K02270;K02270;K02270;K02270;K02270;K02270;K02270;K02270;K02270;K02270;K02270	GO:0005739//mitochondrion;GO:0005743//mitochondrial inner membrane;GO:0005746//mitochondrial respiratory chain;GO:0005751//mitochondrial respiratory chain complex IV;GO:0016020//membrane;GO:0016021//integral component of membrane;GO:0031966//mitochondrial membrane	GO:0003674//molecular_function;GO:0009055//electron carrier activity;GO:0016491//oxidoreductase activity	GO:0002082//regulation of oxidative phosphorylation;GO:0006119//oxidative phosphorylation;GO:0006123//mitochondrial electron transport, cytochrome c to oxygen;GO:0097250//mitochondrial respiratory chain supercomplex assembly
CTRL-vs-E2	Oocytes	ENSMUSG00000035048	Anapc13	1.16922	2.29696	210	485	0.133	0.276	0.974119	0.000115289	1	up	Anapc13	anaphase promoting complex subunit 13 [Source:MGI Symbol;Acc:MGI:1916260]	Human Diseases;Genetic Information Processing;Cellular Processes;Cellular Processes;Organismal Systems	Infectious disease: viral;Folding, sorting and degradation;Cell growth and death;Cell growth and death;Endocrine system	ko05166//Human T-cell leukemia virus 1 infection;ko04120//Ubiquitin mediated proteolysis;ko04110//Cell cycle;ko04114//Oocyte meiosis;ko04914//Progesterone-mediated oocyte maturation	K12456;K12456;K12456;K12456;K12456	GO:0005634//nucleus;GO:0005680//anaphase-promoting complex	GO:0003674//molecular_function	GO:0007049//cell cycle;GO:0016567//protein ubiquitination;GO:0051301//cell division;GO:0070979//protein K11-linked ubiquitination
CTRL-vs-E2	Oocytes	ENSMUSG00000021552	Gkap1	4.70849	6.67116	210	485	0.386	0.561	0.502664	0.000117975	1	up	Gkap1	G kinase anchoring protein 1 [Source:MGI Symbol;Acc:MGI:1891694]	-	-	-	-	GO:0005794//Golgi apparatus	GO:0005515//protein binding;GO:0042802//identical protein binding	GO:0007165//signal transduction;GO:0007199//G-protein coupled receptor signaling pathway coupled to cGMP nucleotide second messenger;GO:0046628//positive regulation of insulin receptor signaling pathway
CTRL-vs-E2	Oocytes	ENSMUSG00000079317	Trappc2	0.102753	0.713068	210	485	0.019	0.101	2.79366	0.000127391	1	up	Trappc2	trafficking protein particle complex 2 [Source:MGI Symbol;Acc:MGI:1913476]	-	-	-	-	GO:0005634//nucleus;GO:0005654//nucleoplasm;GO:0005737//cytoplasm;GO:0005783//endoplasmic reticulum;GO:0005793//endoplasmic reticulum-Golgi intermediate compartment;GO:0030008//TRAPP complex;GO:0043231//intracellular membrane-bounded organelle;GO:0048471//perinuclear region of cytoplasm;GO:1990071//TRAPPII protein complex;GO:1990072//TRAPPIII protein complex	GO:0001222//transcription corepressor binding;GO:0005515//protein binding;GO:0044325//ion channel binding	GO:0001501//skeletal system development;GO:0006888//ER to Golgi vesicle-mediated transport;GO:0006901//vesicle coating;GO:0010628//positive regulation of gene expression;GO:0016192//vesicle-mediated transport;GO:0048208//COPII vesicle coating
CTRL-vs-E2	Oocytes	ENSMUSG00000025651	Uqcrc1	1.51998	2.68791	210	485	0.167	0.318	0.822392	0.000127612	1	up	Uqcrc1	ubiquinol-cytochrome c reductase core protein 1 [Source:MGI Symbol;Acc:MGI:107876]	Metabolism;Human Diseases;Human Diseases;Human Diseases;Human Diseases;Human Diseases;Human Diseases;Organismal Systems;Human Diseases;Human Diseases;Human Diseases;Metabolism;Organismal Systems	Global and overview maps;Neurodegenerative disease;Neurodegenerative disease;Neurodegenerative disease;Neurodegenerative disease;Neurodegenerative disease;Neurodegenerative disease;Environmental adaptation;Cancer: overview;Cardiovascular disease;Endocrine and metabolic disease;Energy metabolism;Circulatory system	ko01100//Metabolic pathways;ko05022//Pathways of neurodegeneration - multiple diseases;ko05010//Alzheimer disease;ko05014//Amyotrophic lateral sclerosis;ko05016//Huntington disease;ko05012//Parkinson disease;ko05020//Prion disease;ko04714//Thermogenesis;ko05208//Chemical carcinogenesis - reactive oxygen species;ko05415//Diabetic cardiomyopathy;ko04932//Non-alcoholic fatty liver disease;ko00190//O…	K00414;K00414;K00414;K00414;K00414;K00414;K00414;K00414;K00414;K00414;K00414;K00414;K00414	GO:0005739//mitochondrion;GO:0005743//mitochondrial inner membrane;GO:0005750//mitochondrial respiratory chain complex III;GO:0016020//membrane;GO:0043209//myelin sheath;GO:0070469//respiratory chain	GO:0005515//protein binding;GO:0031625//ubiquitin protein ligase binding;GO:0044877//macromolecular complex binding;GO:0046872//metal ion binding	GO:0006122//mitochondrial electron transport, ubiquinol to cytochrome c;GO:0014823//response to activity;GO:0034551//mitochondrial respiratory chain complex III assembly;GO:0043279//response to alkaloid;GO:0045333//cellular respiration
CTRL-vs-E2	Oocytes	ENSMUSG00000029911	Ssbp1	1.77226	3.163	210	485	0.2	0.357	0.835669	0.000137935	1	up	Ssbp1	single-stranded DNA binding protein 1 [Source:MGI Symbol;Acc:MGI:1920040]	Genetic Information Processing;Genetic Information Processing;Genetic Information Processing	Replication and repair;Replication and repair;Replication and repair	ko03440//Homologous recombination;ko03030//DNA replication;ko03430//Mismatch repair	K03111;K03111;K03111	GO:0005739//mitochondrion;GO:0009295//nucleoid;GO:0042645//mitochondrial nucleoid	GO:0003677//DNA binding;GO:0003682//chromatin binding;GO:0003697//single-stranded DNA binding;GO:0042802//identical protein binding;GO:0042803//protein homodimerization activity	GO:0006260//DNA replication;GO:0006264//mitochondrial DNA replication;GO:0006268//DNA unwinding involved in DNA replication;GO:0051096//positive regulation of helicase activity;GO:0051289//protein homotetramerization;GO:0070584//mitochondrion morphogenesis;GO:0090297//positive regulation of mitochondrial DNA replication
CTRL-vs-E2	Oocytes	ENSMUSG00000029538	Srsf9	2.52623	3.62866	210	485	0.248	0.408	0.522436	0.000148129	1	up	Srsf9	serine and arginine-rich splicing factor 9 [Source:MGI Symbol;Acc:MGI:104896]	Human Diseases;Genetic Information Processing	Infectious disease: viral;Transcription	ko05168//Herpes simplex virus 1 infection;ko03040//Spliceosome	K21123;K21123	GO:0005634//nucleus;GO:0005654//nucleoplasm;GO:0005730//nucleolus;GO:0016607//nuclear speck	GO:0003676//nucleic acid binding;GO:0003723//RNA binding;GO:0019904//protein domain specific binding	GO:0000380//alternative mRNA splicing, via spliceosome;GO:0000398//mRNA splicing, via spliceosome;GO:0006397//mRNA processing;GO:0008380//RNA splicing;GO:0009636//response to toxic substance;GO:0043279//response to alkaloid;GO:0048025//negative regulation of mRNA splicing, via spliceosome
CTRL-vs-E2	Oocytes	ENSMUSG00000060098	Prmt7	1.02171	1.41612	210	485	0.086	0.204	0.470921	0.000152346	1	up	Prmt7	protein arginine N-methyltransferase 7 [Source:MGI Symbol;Acc:MGI:2384879]	-	-	-	-	GO:0001650//fibrillar center;GO:0005634//nucleus;GO:0005654//nucleoplasm;GO:0005737//cytoplasm;GO:0005829//cytosol	GO:0005515//protein binding;GO:0008168//methyltransferase activity;GO:0008469//histone-arginine N-methyltransferase activity;GO:0008757//S-adenosylmethionine-dependent methyltransferase activity;GO:0016274//protein-arginine N-methyltransferase activity;GO:0016277//[myelin basic protein]-arginine N-methyltransferase activity;GO:0016740//transferase activity;GO:0035241//protein-arginine omega-N mon…	GO:0000387//spliceosomal snRNP assembly;GO:0006325//chromatin organization;GO:0006349//regulation of gene expression by genetic imprinting;GO:0006479//protein methylation;GO:0016571//histone methylation;GO:0018216//peptidyl-arginine methylation;GO:0019918//peptidyl-arginine methylation, to symmetrical-dimethyl arginine;GO:0030154//cell differentiation;GO:0032259//methylation;GO:0034969//histone a…
CTRL-vs-E2	Oocytes	ENSMUSG00000039771	Polr2j	5.29797	7.91299	210	485	0.438	0.6	0.578774	0.000152793	1	up	Polr2j	polymerase (RNA) II (DNA directed) polypeptide J [Source:MGI Symbol;Acc:MGI:109582]	Human Diseases;Genetic Information Processing	Neurodegenerative disease;Transcription	ko05016//Huntington disease;ko03020//RNA polymerase	K03008;K03008	GO:0005634//nucleus;GO:0005665//DNA-directed RNA polymerase II, core complex	GO:0001055//RNA polymerase II activity;GO:0003677//DNA binding;GO:0003899//DNA-directed RNA polymerase activity;GO:0046983//protein dimerization activity	GO:0006351//transcription, DNA-templated;GO:0006366//transcription from RNA polymerase II promoter
CTRL-vs-E2	Oocytes	ENSMUSG00000030884	Uqcrc2	1.61417	2.64239	210	485	0.171	0.322	0.71102	0.000153216	1	up	Uqcrc2	ubiquinol cytochrome c reductase core protein 2 [Source:MGI Symbol;Acc:MGI:1914253]	Metabolism;Human Diseases;Human Diseases;Human Diseases;Human Diseases;Human Diseases;Human Diseases;Organismal Systems;Human Diseases;Human Diseases;Human Diseases;Metabolism;Organismal Systems	Global and overview maps;Neurodegenerative disease;Neurodegenerative disease;Neurodegenerative disease;Neurodegenerative disease;Neurodegenerative disease;Neurodegenerative disease;Environmental adaptation;Cancer: overview;Cardiovascular disease;Endocrine and metabolic disease;Energy metabolism;Circulatory system	ko01100//Metabolic pathways;ko05022//Pathways of neurodegeneration - multiple diseases;ko05010//Alzheimer disease;ko05014//Amyotrophic lateral sclerosis;ko05016//Huntington disease;ko05012//Parkinson disease;ko05020//Prion disease;ko04714//Thermogenesis;ko05208//Chemical carcinogenesis - reactive oxygen species;ko05415//Diabetic cardiomyopathy;ko04932//Non-alcoholic fatty liver disease;ko00190//O…	K00415;K00415;K00415;K00415;K00415;K00415;K00415;K00415;K00415;K00415;K00415;K00415;K00415	GO:0005654//nucleoplasm;GO:0005739//mitochondrion;GO:0005743//mitochondrial inner membrane;GO:0005750//mitochondrial respiratory chain complex III;GO:0005751//mitochondrial respiratory chain complex IV;GO:0016020//membrane;GO:0043209//myelin sheath;GO:0070469//respiratory chain	GO:0004222//metalloendopeptidase activity;GO:0005515//protein binding;GO:0044877//macromolecular complex binding;GO:0046872//metal ion binding	GO:0006122//mitochondrial electron transport, ubiquinol to cytochrome c;GO:0006508//proteolysis;GO:0009410//response to xenobiotic stimulus;GO:0045333//cellular respiration
CTRL-vs-E2	Oocytes	ENSMUSG00000053317	Sec61b	3.73114	5.5082	210	485	0.329	0.499	0.561952	0.000156558	1	up	Sec61b	Sec61 beta subunit [Source:MGI Symbol;Acc:MGI:1913462]	Cellular Processes;Genetic Information Processing;Genetic Information Processing	Transport and catabolism;Folding, sorting and degradation;Folding, sorting and degradation	ko04145//Phagosome;ko04141//Protein processing in endoplasmic reticulum;ko03060//Protein export	K09481;K09481;K09481	GO:0005783//endoplasmic reticulum;GO:0005784//Sec61 translocon complex;GO:0005789//endoplasmic reticulum membrane;GO:0016020//membrane;GO:0016021//integral component of membrane;GO:0044322//endoplasmic reticulum quality control compartment	GO:0005515//protein binding;GO:0043022//ribosome binding;GO:0048408//epidermal growth factor binding	GO:0006616//SRP-dependent cotranslational protein targeting to membrane, translocation;GO:0006886//intracellular protein transport;GO:0015031//protein transport;GO:0030433//ER-associated ubiquitin-dependent protein catabolic process;GO:0030970//retrograde protein transport, ER to cytosol;GO:0031204//posttranslational protein targeting to membrane, translocation
CTRL-vs-E2	Oocytes	ENSMUSG00000057236	Rbbp4	1.68736	2.80617	210	485	0.19	0.344	0.733801	0.000158399	1	up	Rbbp4	retinoblastoma binding protein 4, chromatin remodeling factor [Source:MGI Symbol;Acc:MGI:1194912]	Cellular Processes	Cell growth and death	ko04218//Cellular senescence	K10752	GO:0000118//histone deacetylase complex;GO:0000781//chromosome, telomeric region;GO:0000785//chromatin;GO:0005634//nucleus;GO:0005654//nucleoplasm;GO:0005829//cytosol;GO:0016580//Sin3 complex;GO:0016581//NuRD complex;GO:0016589//NURF complex;GO:0032991//macromolecular complex;GO:0033186//CAF-1 complex;GO:0035098//ESC/E(Z) complex;GO:1904949//ATPase complex	GO:0000978//RNA polymerase II core promoter proximal region sequence-specific DNA binding;GO:0005515//protein binding;GO:0008094//DNA-dependent ATPase activity;GO:0042393//histone binding;GO:0042826//histone deacetylase binding	GO:0000122//negative regulation of transcription from RNA polymerase II promoter;GO:0006260//DNA replication;GO:0006325//chromatin organization;GO:0006335//DNA replication-dependent nucleosome assembly;GO:0006336//DNA replication-independent nucleosome assembly;GO:0006338//chromatin remodeling;GO:0006355//regulation of transcription, DNA-templated;GO:0007049//cell cycle;GO:0007420//brain developm…
CTRL-vs-E2	Oocytes	ENSMUSG00000058600	Rpl30	16.5429	21.6855	210	485	0.733	0.843	0.390516	0.00016206	1	up	Rpl30	ribosomal protein L30 [Source:MGI Symbol;Acc:MGI:98037]	Human Diseases;Genetic Information Processing	Infectious disease: viral;Translation	ko05171//Coronavirus disease - COVID-19;ko03010//Ribosome	K02908;K02908	GO:0005634//nucleus;GO:0005737//cytoplasm;GO:0005829//cytosol;GO:0005840//ribosome;GO:0014069//postsynaptic density;GO:0022625//cytosolic large ribosomal subunit;GO:0022626//cytosolic ribosome;GO:0042788//polysomal ribosome	GO:0003723//RNA binding;GO:0003735//structural constituent of ribosome;GO:0035368//selenocysteine insertion sequence binding	GO:0002181//cytoplasmic translation;GO:0031640//killing of cells of other organism;GO:0050829//defense response to Gram-negative bacterium
CTRL-vs-E2	Oocytes	ENSMUSG00000022452	Smdt1	4.41021	6.00271	210	485	0.362	0.532	0.444758	0.000163799	1	up	Smdt1	single-pass membrane protein with aspartate rich tail 1 [Source:MGI Symbol;Acc:MGI:1916279]	-	-	-	-	GO:0005654//nucleoplasm;GO:0005739//mitochondrion;GO:0005743//mitochondrial inner membrane;GO:0016020//membrane;GO:0016021//integral component of membrane;GO:0031305//integral component of mitochondrial inner membrane;GO:1990246//uniplex complex	GO:0003674//molecular_function	GO:0006811//ion transport;GO:0006816//calcium ion transport;GO:0006851//mitochondrial calcium ion transport;GO:0036444//calcium ion transmembrane import into mitochondrion;GO:0051560//mitochondrial calcium ion homeostasis
CTRL-vs-E2	Oocytes	ENSMUSG00000063714	Sp3os	0.634034	1.63072	210	485	0.076	0.194	1.36273	0.000175775	1	up	Sp3os	trans-acting transcription factor 3, opposite strand [Source:MGI Symbol;Acc:MGI:1914936]	-	-	-	-	-	-	-
CTRL-vs-E2	Oocytes	ENSMUSG00000052962	Mrpl35	1.46821	2.73958	210	485	0.176	0.322	0.899855	0.000177552	1	up	Mrpl35	mitochondrial ribosomal protein L35 [Source:MGI Symbol;Acc:MGI:1913473]	Genetic Information Processing	Translation	ko03010//Ribosome	K02916	GO:0005739//mitochondrion;GO:0005743//mitochondrial inner membrane;GO:0005762//mitochondrial large ribosomal subunit;GO:0005840//ribosome	GO:0003674//molecular_function;GO:0003735//structural constituent of ribosome	GO:0006412//translation;GO:0008150//biological_process;GO:0032543//mitochondrial translation
CTRL-vs-E2	Oocytes	ENSMUSG00000038587	Akap12	4.58155	1.48079	210	485	0.262	0.161	-1.6294	0.000183918	1	down	Akap12	A kinase (PRKA) anchor protein (gravin) 12 [Source:MGI Symbol;Acc:MGI:1932576]	-	-	-	-	GO:0005737//cytoplasm;GO:0005829//cytosol;GO:0005856//cytoskeleton;GO:0005886//plasma membrane;GO:0016020//membrane;GO:0043025//neuronal cell body	GO:0005516//calmodulin binding;GO:0008179//adenylate cyclase binding;GO:0016301//kinase activity;GO:0030159//receptor signaling complex scaffold activity;GO:0051018//protein kinase A binding	GO:0007165//signal transduction;GO:0007193//adenylate cyclase-inhibiting G-protein coupled receptor signaling pathway;GO:0010738//regulation of protein kinase A signaling;GO:0010739//positive regulation of protein kinase A signaling;GO:0016310//phosphorylation;GO:0032496//response to lipopolysaccharide;GO:0032760//positive regulation of tumor necrosis factor production;GO:0035733//hepatic stellat…
CTRL-vs-E2	Oocytes	ENSMUSG00000004897	Hdgf	2.2526	2.95617	210	485	0.21	0.357	0.392119	0.000191559	1	up	Hdgf	heparin binding growth factor [Source:MGI Symbol;Acc:MGI:1194494]	-	-	-	-	GO:0005576//extracellular region;GO:0005615//extracellular space;GO:0005634//nucleus;GO:0005654//nucleoplasm;GO:0005737//cytoplasm;GO:0017053//transcriptional repressor complex	GO:0000166//nucleotide binding;GO:0000978//RNA polymerase II core promoter proximal region sequence-specific DNA binding;GO:0001222//transcription corepressor binding;GO:0001227//transcriptional repressor activity, RNA polymerase II transcription regulatory region sequence-specific binding;GO:0003677//DNA binding;GO:0003690//double-stranded DNA binding;GO:0003712//transcription cofactor activity;…	GO:0000122//negative regulation of transcription from RNA polymerase II promoter;GO:0006357//regulation of transcription from RNA polymerase II promoter;GO:0007165//signal transduction;GO:0034504//protein localization to nucleus;GO:0043524//negative regulation of neuron apoptotic process;GO:0045944//positive regulation of transcription from RNA polymerase II promoter;GO:0051781//positive regulati…
CTRL-vs-E2	Oocytes	ENSMUSG00000068039	Tcp1	3.64886	5.33898	210	485	0.329	0.497	0.549107	0.00019256	1	up	Tcp1	t-complex protein 1 [Source:MGI Symbol;Acc:MGI:98535]	-	-	-	-	GO:0000242//pericentriolar material;GO:0000792//heterochromatin;GO:0001669//acrosomal vesicle;GO:0002199//zona pellucida receptor complex;GO:0005737//cytoplasm;GO:0005794//Golgi apparatus;GO:0005813//centrosome;GO:0005815//microtubule organizing center;GO:0005829//cytosol;GO:0005832//chaperonin-containing T-complex;GO:0005856//cytoskeleton;GO:0005874//microtubule;GO:0043209//myelin sheath;GO:0044…	GO:0000166//nucleotide binding;GO:0005515//protein binding;GO:0005524//ATP binding;GO:0016887//ATPase activity;GO:0031625//ubiquitin protein ligase binding;GO:0044183//protein binding involved in protein folding;GO:0051082//unfolded protein binding	GO:0006457//protein folding;GO:0007339//binding of sperm to zona pellucida;GO:0032212//positive regulation of telomere maintenance via telomerase;GO:0044053//translocation of peptides or proteins into host cell cytoplasm;GO:0050821//protein stabilization;GO:0051973//positive regulation of telomerase activity;GO:0061077//chaperone-mediated protein folding;GO:0090666//scaRNA localization to Cajal b…
CTRL-vs-E2	Oocytes	ENSMUSG00000008348	Ubc	8.52483	5.7798	210	485	0.557	0.526	-0.560642	0.000196686	1	down	Ubc	ubiquitin C [Source:MGI Symbol;Acc:MGI:98889]	Human Diseases;Human Diseases;Human Diseases;Genetic Information Processing;Organismal Systems;Cellular Processes	Neurodegenerative disease;Neurodegenerative disease;Infectious disease: viral;Folding, sorting and degradation;Endocrine system;Transport and catabolism	ko05022//Pathways of neurodegeneration - multiple diseases;ko05012//Parkinson disease;ko05167//Kaposi sarcoma-associated herpesvirus infection;ko04120//Ubiquitin mediated proteolysis;ko03320//PPAR signaling pathway;ko04137//Mitophagy - animal	K08770;K08770;K08770;K08770;K08770;K08770	GO:0005634//nucleus;GO:0005654//nucleoplasm;GO:0005737//cytoplasm;GO:0005829//cytosol;GO:0031315//extrinsic component of mitochondrial outer membrane;GO:0043209//myelin sheath	GO:0002020//protease binding;GO:0005515//protein binding;GO:0031386//protein tag;GO:0031625//ubiquitin protein ligase binding	GO:0016567//protein ubiquitination;GO:0019941//modification-dependent protein catabolic process
CTRL-vs-E2	Oocytes	ENSMUSG00000029580	Actb	20.1764	27.2293	210	485	0.781	0.885	0.432488	0.000205941	1	up	Actb	actin, beta [Source:MGI Symbol;Acc:MGI:87904]	Human Diseases;Organismal Systems;Cellular Processes;Human Diseases;Human Diseases;Organismal Systems;Cellular Processes;Environmental Information Processing;Human Diseases;Human Diseases;Human Diseases;Cellular Processes;Human Diseases;Human Diseases;Cellular Processes;Environmental Information Processing;Organismal Systems;Human Diseases;Cellular Processes;Organismal Systems;Organismal Systems;…	Neurodegenerative disease;Immune system;Transport and catabolism;Infectious disease: bacterial;Infectious disease: bacterial;Environmental adaptation;Cell motility;Signal transduction;Cardiovascular disease;Cardiovascular disease;Cancer: overview;Cellular community - eukaryotes;Infectious disease: viral;Cancer: specific types;Cellular community - eukaryotes;Signal transduction;Endocrine system;Ca…	ko05014//Amyotrophic lateral sclerosis;ko04613//Neutrophil extracellular trap formation;ko04145//Phagosome;ko05135//Yersinia infection;ko05132//Salmonella infection;ko04714//Thermogenesis;ko04810//Regulation of actin cytoskeleton;ko04015//Rap1 signaling pathway;ko05414//Dilated cardiomyopathy;ko05416//Viral myocarditis;ko05205//Proteoglycans in cancer;ko04510//Focal adhesion;ko05164//Influenza A;…	K05692;K05692;K05692;K05692;K05692;K05692;K05692;K05692;K05692;K05692;K05692;K05692;K05692;K05692;K05692;K05692;K05692;K05692;K05692;K05692;K05692;K05692;K05692;K05692;K05692;K05692;K05692	GO:0000776//kinetochore;GO:0000785//chromatin;GO:0000786//nucleosome;GO:0001725//stress fiber;GO:0002102//podosome;GO:0005634//nucleus;GO:0005737//cytoplasm;GO:0005829//cytosol;GO:0005856//cytoskeleton;GO:0005884//actin filament;GO:0005886//plasma membrane;GO:0005911//cell-cell junction;GO:0005912//adherens junction;GO:0005925//focal adhesion;GO:0014069//postsynaptic density;GO:0015629//actin cyt…	GO:0000166//nucleotide binding;GO:0005515//protein binding;GO:0005524//ATP binding;GO:0019894//kinesin binding;GO:0019901//protein kinase binding;GO:0030957//Tat protein binding;GO:0042802//identical protein binding;GO:0050998//nitric-oxide synthase binding	GO:0000079//regulation of cyclin-dependent protein serine/threonine kinase activity;GO:0001738//morphogenesis of a polarized epithelium;GO:0006338//chromatin remodeling;GO:0006357//regulation of transcription from RNA polymerase II promoter;GO:0007163//establishment or maintenance of cell polarity;GO:0007409//axonogenesis;GO:0008284//positive regulation of cell proliferation;GO:0016573//histone a…
CTRL-vs-E2	Oocytes	ENSMUSG00000026049	Tex30	1.44846	2.29799	210	485	0.143	0.282	0.665821	0.000207295	1	up	Tex30	testis expressed 30 [Source:MGI Symbol;Acc:MGI:1922873]	-	-	-	-	-	GO:0003674//molecular_function;GO:0016787//hydrolase activity	GO:0008150//biological_process
CTRL-vs-E2	Oocytes	ENSMUSG00000033916	Chmp2a	3.59831	5.20199	210	485	0.333	0.501	0.53173	0.000208404	1	up	Chmp2a	charged multivesicular body protein 2A [Source:MGI Symbol;Acc:MGI:1916203]	Cellular Processes;Cellular Processes	Transport and catabolism;Cell growth and death	ko04144//Endocytosis;ko04217//Necroptosis	K12191;K12191	GO:0000421//autophagosome membrane;GO:0000776//kinetochore;GO:0000785//chromatin;GO:0000815//ESCRT III complex;GO:0005635//nuclear envelope;GO:0005643//nuclear pore;GO:0005737//cytoplasm;GO:0005765//lysosomal membrane;GO:0005768//endosome;GO:0005771//multivesicular body;GO:0005828//kinetochore microtubule;GO:0005829//cytosol;GO:0005886//plasma membrane;GO:0016020//membrane;GO:0030117//membrane co…	GO:0005515//protein binding;GO:0019904//protein domain specific binding;GO:0031210//phosphatidylcholine binding	GO:0001778//plasma membrane repair;GO:0006914//autophagy;GO:0006997//nucleus organization;GO:0007034//vacuolar transport;GO:0007080//mitotic metaphase plate congression;GO:0010324//membrane invagination;GO:0010458//exit from mitosis;GO:0010824//regulation of centrosome duplication;GO:0015031//protein transport;GO:0019076//viral release from host cell;GO:0031468//nuclear envelope reassembly;GO:003…
CTRL-vs-E2	Oocytes	ENSMUSG00000062929	Cfl2	3.20011	4.1133	210	485	0.267	0.423	0.362166	0.00021302	1	up	Cfl2	cofilin 2, muscle [Source:MGI Symbol;Acc:MGI:101763]	Human Diseases;Cellular Processes;Organismal Systems;Organismal Systems;Human Diseases	Infectious disease: viral;Cell motility;Immune system;Development and regeneration;Infectious disease: bacterial	ko05170//Human immunodeficiency virus 1 infection;ko04810//Regulation of actin cytoskeleton;ko04666//Fc gamma R-mediated phagocytosis;ko04360//Axon guidance;ko05133//Pertussis	K05765;K05765;K05765;K05765;K05765	GO:0005634//nucleus;GO:0005737//cytoplasm;GO:0005856//cytoskeleton;GO:0015629//actin cytoskeleton;GO:0016363//nuclear matrix;GO:0030018//Z disc;GO:0031674//I band	GO:0003779//actin binding;GO:0051015//actin filament binding	GO:0007015//actin filament organization;GO:0007519//skeletal muscle tissue development;GO:0030042//actin filament depolymerization;GO:0030043//actin filament fragmentation;GO:0030836//positive regulation of actin filament depolymerization;GO:0045214//sarcomere organization;GO:0046716//muscle cell cellular homeostasis;GO:0048870//cell motility;GO:0051014//actin filament severing
CTRL-vs-E2	Oocytes	ENSMUSG00000057278	Snrpg	5.3122	7.17953	210	485	0.433	0.602	0.434572	0.000219066	1	up	Snrpg	small nuclear ribonucleoprotein polypeptide G [Source:MGI Symbol;Acc:MGI:1915261]	Genetic Information Processing	Transcription	ko03040//Spliceosome	K11099	GO:0005634//nucleus;GO:0005654//nucleoplasm;GO:0005681//spliceosomal complex;GO:0005682//U5 snRNP;GO:0005683//U7 snRNP;GO:0005685//U1 snRNP;GO:0005686//U2 snRNP;GO:0005687//U4 snRNP;GO:0005689//U12-type spliceosomal complex;GO:0005737//cytoplasm;GO:0005829//cytosol;GO:0034709//methylosome;GO:0034719//SMN-Sm protein complex;GO:0043186//P granule;GO:0046540//U4/U6 x U5 tri-snRNP complex;GO:0071004/…	GO:0003723//RNA binding	GO:0000387//spliceosomal snRNP assembly;GO:0000398//mRNA splicing, via spliceosome;GO:0006397//mRNA processing;GO:0008380//RNA splicing
CTRL-vs-E2	Oocytes	ENSMUSG00000001166	Oas1c	0.98619	0.202628	210	485	0.105	0.027	-2.28247	0.000219314	1	down	Oas1c	2'-5' oligoadenylate synthetase 1C [Source:MGI Symbol;Acc:MGI:2149633]	Human Diseases;Human Diseases;Human Diseases;Organismal Systems;Human Diseases;Human Diseases;Human Diseases	Infectious disease: viral;Infectious disease: viral;Infectious disease: viral;Immune system;Infectious disease: viral;Infectious disease: viral;Infectious disease: viral	ko05168//Herpes simplex virus 1 infection;ko05171//Coronavirus disease - COVID-19;ko05169//Epstein-Barr virus infection;ko04621//NOD-like receptor signaling pathway;ko05164//Influenza A;ko05160//Hepatitis C;ko05162//Measles	K14216;K14216;K14216;K14216;K14216;K14216;K14216	GO:0005634//nucleus;GO:0005654//nucleoplasm;GO:0005737//cytoplasm;GO:0005739//mitochondrion;GO:0005829//cytosol;GO:0005840//ribosome;GO:0016020//membrane	GO:0001730//2'-5'-oligoadenylate synthetase activity;GO:0003723//RNA binding;GO:0003725//double-stranded RNA binding;GO:0016779//nucleotidyltransferase activity	GO:0006006//glucose metabolic process;GO:0009615//response to virus;GO:0032728//positive regulation of interferon-beta production;GO:0032760//positive regulation of tumor necrosis factor production;GO:0034138//toll-like receptor 3 signaling pathway;GO:0034142//toll-like receptor 4 signaling pathway;GO:0035457//cellular response to interferon-alpha;GO:0035458//cellular response to interferon-beta;…
CTRL-vs-E2	Oocytes	ENSMUSG00000090862	Rps13	17.7306	22.8648	210	485	0.767	0.878	0.366881	0.000228987	1	up	Rps13	ribosomal protein S13 [Source:MGI Symbol;Acc:MGI:1915302]	Human Diseases;Genetic Information Processing	Infectious disease: viral;Translation	ko05171//Coronavirus disease - COVID-19;ko03010//Ribosome	K02953;K02953	GO:0005634//nucleus;GO:0005730//nucleolus;GO:0005737//cytoplasm;GO:0005829//cytosol;GO:0005840//ribosome;GO:0014069//postsynaptic density;GO:0022626//cytosolic ribosome;GO:0022627//cytosolic small ribosomal subunit;GO:0045202//synapse	GO:0003729//mRNA binding;GO:0003735//structural constituent of ribosome;GO:0048027//mRNA 5'-UTR binding;GO:0070181//small ribosomal subunit rRNA binding	GO:0002181//cytoplasmic translation;GO:0006412//translation;GO:0033119//negative regulation of RNA splicing
CTRL-vs-E2	Oocytes	ENSMUSG00000020949	Fkbp3	1.65588	2.47759	210	485	0.152	0.287	0.581309	0.000231523	1	up	Fkbp3	FK506 binding protein 3 [Source:MGI Symbol;Acc:MGI:1353460]	-	-	-	-	GO:0005634//nucleus	GO:0003755//peptidyl-prolyl cis-trans isomerase activity;GO:0005515//protein binding;GO:0016853//isomerase activity	GO:0000413//protein peptidyl-prolyl isomerization
CTRL-vs-E2	Oocytes	ENSMUSG00000025451	Paip1	0.786425	1.60974	210	485	0.095	0.219	1.03336	0.000235548	1	up	Paip1	polyadenylate binding protein-interacting protein 1 [Source:MGI Symbol;Acc:MGI:2384993]	-	-	-	-	GO:0005737//cytoplasm;GO:0005829//cytosol	GO:0003723//RNA binding;GO:0005515//protein binding;GO:0008494//translation activator activity	GO:0006417//regulation of translation;GO:0006446//regulation of translational initiation;GO:0070934//CRD-mediated mRNA stabilization;GO:1900152//negative regulation of nuclear-transcribed mRNA catabolic process, deadenylation-dependent decay;GO:2000767//positive regulation of cytoplasmic translation
CTRL-vs-E2	Oocytes	ENSMUSG00000031683	Lsm6	2.93	4.34541	210	485	0.267	0.427	0.568573	0.0002497	1	up	Lsm6	LSM6 homolog, U6 small nuclear RNA and mRNA degradation associated [Source:MGI Symbol;Acc:MGI:1925901]	Genetic Information Processing;Genetic Information Processing	Transcription;Folding, sorting and degradation	ko03040//Spliceosome;ko03018//RNA degradation	K12625;K12625	GO:0000932//cytoplasmic mRNA processing body;GO:0005634//nucleus;GO:0005681//spliceosomal complex;GO:0005688//U6 snRNP;GO:0005730//nucleolus;GO:0005732//small nucleolar ribonucleoprotein complex;GO:0005737//cytoplasm;GO:0046540//U4/U6 x U5 tri-snRNP complex;GO:0071005//U2-type precatalytic spliceosome	GO:0003723//RNA binding;GO:0046982//protein heterodimerization activity	GO:0000398//mRNA splicing, via spliceosome;GO:0006364//rRNA processing;GO:0006397//mRNA processing;GO:0006402//mRNA catabolic process;GO:0008033//tRNA processing;GO:0008380//RNA splicing;GO:0030490//maturation of SSU-rRNA
CTRL-vs-E2	Oocytes	ENSMUSG00000040586	Ofd1	3.66849	4.9316	210	485	0.3	0.46	0.42686	0.000251439	1	up	Ofd1	OFD1, centriole and centriolar satellite protein [Source:MGI Symbol;Acc:MGI:1350328]	-	-	-	-	GO:0005813//centrosome;GO:0005814//centriole;GO:0005929//cilium;GO:0015630//microtubule cytoskeleton;GO:0036064//ciliary basal body	GO:0005515//protein binding;GO:0042802//identical protein binding	-
CTRL-vs-E2	Oocytes	ENSMUSG00000014301	Pam16	1.11082	1.97182	210	485	0.138	0.274	0.82785	0.000270781	1	up	Pam16	presequence translocase-asssociated motor 16 [Source:MGI Symbol;Acc:MGI:1913699]	-	-	-	-	GO:0001405//presequence translocase-associated import motor;GO:0005737//cytoplasm;GO:0005739//mitochondrion;GO:0005743//mitochondrial inner membrane;GO:0005744//mitochondrial inner membrane presequence translocase complex;GO:0005759//mitochondrial matrix;GO:0016020//membrane;GO:0031314//extrinsic component of mitochondrial inner membrane;GO:0032991//macromolecular complex	GO:0005515//protein binding	GO:0001503//ossification;GO:0015031//protein transport;GO:0030150//protein import into mitochondrial matrix;GO:0032780//negative regulation of ATPase activity;GO:0043066//negative regulation of apoptotic process;GO:0071897//DNA biosynthetic process;GO:0090201//negative regulation of release of cytochrome c from mitochondria;GO:1902511//negative regulation of apoptotic DNA fragmentation;GO:2001234…
CTRL-vs-E2	Oocytes	ENSMUSG00000037361	Sf3b6	0.835059	1.72208	210	485	0.105	0.231	1.04411	0.000271432	1	up	Sf3b6	splicing factor 3B, subunit 6 [Source:MGI Symbol;Acc:MGI:1913305]	Genetic Information Processing	Transcription	ko03040//Spliceosome	K12833	GO:0005634//nucleus;GO:0005654//nucleoplasm;GO:0005681//spliceosomal complex;GO:0005684//U2-type spliceosomal complex;GO:0005686//U2 snRNP;GO:0005689//U12-type spliceosomal complex;GO:0071011//precatalytic spliceosome;GO:0071013//catalytic step 2 spliceosome	GO:0003676//nucleic acid binding;GO:0003723//RNA binding;GO:0003729//mRNA binding	GO:0000398//mRNA splicing, via spliceosome;GO:0001825//blastocyst formation;GO:0006397//mRNA processing;GO:0008380//RNA splicing
CTRL-vs-E2	Oocytes	ENSMUSG00000030647	Ndufc2	4.63124	6.2713	210	485	0.362	0.528	0.437358	0.000281517	1	up	Ndufc2	NADH:ubiquinone oxidoreductase subunit C2 [Source:MGI Symbol;Acc:MGI:1344370]	Metabolism;Human Diseases;Human Diseases;Human Diseases;Human Diseases;Human Diseases;Human Diseases;Organismal Systems;Human Diseases;Human Diseases;Human Diseases;Organismal Systems;Metabolism	Global and overview maps;Neurodegenerative disease;Neurodegenerative disease;Neurodegenerative disease;Neurodegenerative disease;Neurodegenerative disease;Neurodegenerative disease;Environmental adaptation;Cancer: overview;Cardiovascular disease;Endocrine and metabolic disease;Nervous system;Energy metabolism	ko01100//Metabolic pathways;ko05022//Pathways of neurodegeneration - multiple diseases;ko05010//Alzheimer disease;ko05014//Amyotrophic lateral sclerosis;ko05016//Huntington disease;ko05012//Parkinson disease;ko05020//Prion disease;ko04714//Thermogenesis;ko05208//Chemical carcinogenesis - reactive oxygen species;ko05415//Diabetic cardiomyopathy;ko04932//Non-alcoholic fatty liver disease;ko04723//R…	K03968;K03968;K03968;K03968;K03968;K03968;K03968;K03968;K03968;K03968;K03968;K03968;K03968	GO:0005737//cytoplasm;GO:0005739//mitochondrion;GO:0005743//mitochondrial inner membrane;GO:0005747//mitochondrial respiratory chain complex I;GO:0016020//membrane;GO:0016021//integral component of membrane;GO:0070469//respiratory chain	-	GO:0006120//mitochondrial electron transport, NADH to ubiquinone;GO:0009060//aerobic respiration;GO:0010918//positive regulation of mitochondrial membrane potential;GO:0032981//mitochondrial respiratory chain complex I assembly;GO:0042776//mitochondrial ATP synthesis coupled proton transport;GO:0050727//regulation of inflammatory response;GO:0060547//negative regulation of necrotic cell death;GO:…
CTRL-vs-E2	Oocytes	ENSMUSG00000032346	Ooep	7.85238	4.04532	210	485	0.481	0.348	-0.956857	0.000281994	1	down	Ooep	oocyte expressed protein [Source:MGI Symbol;Acc:MGI:1915218]	-	-	-	-	GO:0005634//nucleus;GO:0005737//cytoplasm;GO:0005938//cell cortex;GO:0032991//macromolecular complex;GO:0045177//apical part of cell;GO:0045179//apical cortex	GO:0003723//RNA binding;GO:0005515//protein binding	GO:0001701//in utero embryonic development;GO:0006468//protein phosphorylation;GO:0007015//actin filament organization;GO:0007566//embryo implantation;GO:0009566//fertilization;GO:0009880//embryonic pattern specification;GO:0031297//replication fork processing;GO:0032880//regulation of protein localization;GO:0034622//cellular macromolecular complex assembly;GO:0035088//establishment or maintenan…
CTRL-vs-E2	Oocytes	ENSMUSG00000026021	Sumo1	2.337	3.17117	210	485	0.233	0.384	0.440341	0.000296745	1	up	Sumo1	small ubiquitin-like modifier 1 [Source:MGI Symbol;Acc:MGI:1197010]	Human Diseases;Genetic Information Processing	Cardiovascular disease;Translation	ko05418//Fluid shear stress and atherosclerosis;ko03013//Nucleocytoplasmic transport	K12160;K12160	GO:0000792//heterochromatin;GO:0001650//fibrillar center;GO:0001741//XY body;GO:0005634//nucleus;GO:0005654//nucleoplasm;GO:0005730//nucleolus;GO:0005737//cytoplasm;GO:0005829//cytosol;GO:0005886//plasma membrane;GO:0008076//voltage-gated potassium channel complex;GO:0016020//membrane;GO:0016604//nuclear body;GO:0016605//PML body;GO:0016607//nuclear speck;GO:0030425//dendrite;GO:0031965//nuclear …	GO:0005515//protein binding;GO:0008134//transcription factor binding;GO:0015459//potassium channel regulator activity;GO:0019899//enzyme binding;GO:0031386//protein tag;GO:0031625//ubiquitin protein ligase binding;GO:0044388//small protein activating enzyme binding;GO:0044389//ubiquitin-like protein ligase binding;GO:1990381//ubiquitin-specific protease binding	GO:0006355//regulation of transcription, DNA-templated;GO:0010621//negative regulation of transcription by transcription factor localization;GO:0016925//protein sumoylation;GO:0030578//PML body organization;GO:0031334//positive regulation of protein complex assembly;GO:0031647//regulation of protein stability;GO:0032436//positive regulation of proteasomal ubiquitin-dependent protein catabolic pro…
CTRL-vs-E2	Oocytes	ENSMUSG00000019782	Rwdd1	2.89433	4.03044	210	485	0.276	0.433	0.477694	0.000297115	1	up	Rwdd1	RWD domain containing 1 [Source:MGI Symbol;Acc:MGI:1913771]	-	-	-	-	GO:0005737//cytoplasm;GO:0005844//polysome	GO:0003674//molecular_function;GO:0005515//protein binding	GO:0002181//cytoplasmic translation;GO:0007569//cell aging;GO:0030521//androgen receptor signaling pathway;GO:0034599//cellular response to oxidative stress;GO:0071394//cellular response to testosterone stimulus;GO:2000825//positive regulation of androgen receptor activity
CTRL-vs-E2	Oocytes	ENSMUSG00000021520	Uqcrb	3.22685	4.9371	210	485	0.3	0.458	0.613525	0.000301426	1	up	Uqcrb	ubiquinol-cytochrome c reductase binding protein [Source:MGI Symbol;Acc:MGI:1914780]	Metabolism;Human Diseases;Human Diseases;Human Diseases;Human Diseases;Human Diseases;Human Diseases;Organismal Systems;Human Diseases;Human Diseases;Human Diseases;Metabolism;Organismal Systems	Global and overview maps;Neurodegenerative disease;Neurodegenerative disease;Neurodegenerative disease;Neurodegenerative disease;Neurodegenerative disease;Neurodegenerative disease;Environmental adaptation;Cancer: overview;Cardiovascular disease;Endocrine and metabolic disease;Energy metabolism;Circulatory system	ko01100//Metabolic pathways;ko05022//Pathways of neurodegeneration - multiple diseases;ko05010//Alzheimer disease;ko05014//Amyotrophic lateral sclerosis;ko05016//Huntington disease;ko05012//Parkinson disease;ko05020//Prion disease;ko04714//Thermogenesis;ko05208//Chemical carcinogenesis - reactive oxygen species;ko05415//Diabetic cardiomyopathy;ko04932//Non-alcoholic fatty liver disease;ko00190//O…	K00417;K00417;K00417;K00417;K00417;K00417;K00417;K00417;K00417;K00417;K00417;K00417;K00417	GO:0005739//mitochondrion;GO:0005743//mitochondrial inner membrane;GO:0005750//mitochondrial respiratory chain complex III;GO:0016020//membrane;GO:0070469//respiratory chain	-	GO:0006122//mitochondrial electron transport, ubiquinol to cytochrome c
CTRL-vs-E2	Oocytes	ENSMUSG00000045996	Polr2k	2.59826	3.8691	210	485	0.248	0.404	0.574432	0.000302221	1	up	Polr2k	polymerase (RNA) II (DNA directed) polypeptide K [Source:MGI Symbol;Acc:MGI:102725]	Human Diseases;Organismal Systems;Genetic Information Processing	Neurodegenerative disease;Immune system;Transcription	ko05016//Huntington disease;ko04623//Cytosolic DNA-sensing pathway;ko03020//RNA polymerase	K03009;K03009;K03009	GO:0005634//nucleus;GO:0005654//nucleoplasm;GO:0005665//DNA-directed RNA polymerase II, core complex;GO:0005666//DNA-directed RNA polymerase III complex;GO:0005736//DNA-directed RNA polymerase I complex	GO:0003677//DNA binding;GO:0003899//DNA-directed RNA polymerase activity;GO:0008270//zinc ion binding;GO:0046872//metal ion binding	GO:0006351//transcription, DNA-templated;GO:0006366//transcription from RNA polymerase II promoter
CTRL-vs-E2	Oocytes	ENSMUSG00000097162	2310010J17Rik	0.190731	0.812997	210	485	0.029	0.113	2.09114	0.000305601	1	up	2310010J17Rik	RIKEN cDNA 2310010J17 gene [Source:MGI Symbol;Acc:MGI:1925579]	-	-	-	-	-	-	-
CTRL-vs-E2	Oocytes	ENSMUSG00000010376	Nedd8	4.98875	6.9562	210	485	0.4	0.565	0.479612	0.000330602	1	up	Nedd8	neural precursor cell expressed, developmentally down-regulated gene 8 [Source:MGI Symbol;Acc:MGI:97301]	-	-	-	-	GO:0005634//nucleus;GO:0005654//nucleoplasm;GO:0005737//cytoplasm;GO:0005829//cytosol	GO:0005515//protein binding;GO:0031386//protein tag;GO:0031625//ubiquitin protein ligase binding	GO:0006357//regulation of transcription from RNA polymerase II promoter;GO:0008104//protein localization;GO:0014070//response to organic cyclic compound;GO:0019941//modification-dependent protein catabolic process;GO:0030162//regulation of proteolysis;GO:0045116//protein neddylation
CTRL-vs-E2	Oocytes	ENSMUSG00000020267	Hint1	7.0511	9.12362	210	485	0.5	0.662	0.371753	0.000337278	1	up	Hint1	histidine triad nucleotide binding protein 1 [Source:MGI Symbol;Acc:MGI:1321133]	-	-	-	-	GO:0000118//histone deacetylase complex;GO:0005634//nucleus;GO:0005654//nucleoplasm;GO:0005737//cytoplasm;GO:0005829//cytosol;GO:0005886//plasma membrane;GO:0016020//membrane;GO:0016021//integral component of membrane	GO:0000166//nucleotide binding;GO:0003824//catalytic activity;GO:0005515//protein binding;GO:0008233//peptidase activity;GO:0008234//cysteine-type peptidase activity;GO:0016787//hydrolase activity;GO:0043530//adenosine 5'-monophosphoramidase activity;GO:0070140//SUMO-specific isopeptidase activity	GO:0006355//regulation of transcription, DNA-templated;GO:0006508//proteolysis;GO:0006915//apoptotic process;GO:0009154//purine ribonucleotide catabolic process;GO:0016926//protein desumoylation;GO:0050850//positive regulation of calcium-mediated signaling;GO:0072332//intrinsic apoptotic signaling pathway by p53 class mediator
CTRL-vs-E2	Oocytes	ENSMUSG00000022370	Mrpl13	0.395249	1.1409	210	485	0.057	0.146	1.52909	0.00034677	1	up	Mrpl13	mitochondrial ribosomal protein L13 [Source:MGI Symbol;Acc:MGI:2137218]	Genetic Information Processing	Translation	ko03010//Ribosome	K02871	GO:0005737//cytoplasm;GO:0005739//mitochondrion;GO:0005743//mitochondrial inner membrane;GO:0005761//mitochondrial ribosome;GO:0005762//mitochondrial large ribosomal subunit;GO:0005840//ribosome	GO:0003729//mRNA binding;GO:0003735//structural constituent of ribosome	GO:0006412//translation;GO:0017148//negative regulation of translation;GO:0032543//mitochondrial translation
CTRL-vs-E2	Oocytes	ENSMUSG00000042032	Mat2b	2.00954	2.87187	210	485	0.195	0.338	0.515102	0.000357373	1	up	Mat2b	methionine adenosyltransferase II, beta [Source:MGI Symbol;Acc:MGI:1913667]	Metabolism;Metabolism;Metabolism	Global and overview maps;Global and overview maps;Amino acid metabolism	ko01100//Metabolic pathways;ko01230//Biosynthesis of amino acids;ko00270//Cysteine and methionine metabolism	K00789;K00789;K00789	GO:0005634//nucleus;GO:0005739//mitochondrion;GO:0048269//methionine adenosyltransferase complex	GO:0019899//enzyme binding;GO:0048270//methionine adenosyltransferase regulator activity	GO:0006556//S-adenosylmethionine biosynthetic process;GO:0006730//one-carbon metabolic process;GO:0050790//regulation of catalytic activity
CTRL-vs-E2	Oocytes	ENSMUSG00000002102	Psmc3	1.82437	2.99018	210	485	0.19	0.336	0.712805	0.000362181	1	up	Psmc3	proteasome (prosome, macropain) 26S subunit, ATPase 3 [Source:MGI Symbol;Acc:MGI:1098754]	Human Diseases;Human Diseases;Human Diseases;Human Diseases;Human Diseases;Human Diseases;Human Diseases;Human Diseases;Genetic Information Processing	Neurodegenerative disease;Neurodegenerative disease;Neurodegenerative disease;Infectious disease: viral;Neurodegenerative disease;Neurodegenerative disease;Neurodegenerative disease;Neurodegenerative disease;Folding, sorting and degradation	ko05022//Pathways of neurodegeneration - multiple diseases;ko05010//Alzheimer disease;ko05014//Amyotrophic lateral sclerosis;ko05169//Epstein-Barr virus infection;ko05016//Huntington disease;ko05012//Parkinson disease;ko05020//Prion disease;ko05017//Spinocerebellar ataxia;ko03050//Proteasome	K03065;K03065;K03065;K03065;K03065;K03065;K03065;K03065;K03065	GO:0000502//proteasome complex;GO:0000932//cytoplasmic mRNA processing body;GO:0005634//nucleus;GO:0005737//cytoplasm;GO:0008540//proteasome regulatory particle, base subcomplex;GO:0022624//proteasome accessory complex;GO:0048471//perinuclear region of cytoplasm	GO:0000166//nucleotide binding;GO:0005524//ATP binding;GO:0016887//ATPase activity;GO:0036402//proteasome-activating ATPase activity;GO:0042802//identical protein binding	GO:0001824//blastocyst development;GO:0030163//protein catabolic process;GO:0043161//proteasome-mediated ubiquitin-dependent protein catabolic process;GO:0043921//modulation by host of viral transcription;GO:0045944//positive regulation of transcription from RNA polymerase II promoter;GO:1901800//positive regulation of proteasomal protein catabolic process
CTRL-vs-E2	Oocytes	ENSMUSG00000047459	Dynlrb1	1.90158	3.11306	210	485	0.205	0.353	0.711103	0.000371389	1	up	Dynlrb1	dynein light chain roadblock-type 1 [Source:MGI Symbol;Acc:MGI:1914318]	Human Diseases	Infectious disease: bacterial	ko05132//Salmonella infection	K10419	GO:0005737//cytoplasm;GO:0005813//centrosome;GO:0005856//cytoskeleton;GO:0005868//cytoplasmic dynein complex;GO:0005874//microtubule;GO:0030286//dynein complex	GO:0005515//protein binding;GO:0042802//identical protein binding;GO:0045505//dynein intermediate chain binding	GO:0007018//microtubule-based movement;GO:0007632//visual behavior
CTRL-vs-E2	Oocytes	ENSMUSG00000062683	Atp5g2	7.12145	9.39414	210	485	0.495	0.656	0.399585	0.000402124	1	up	Atp5g2	ATP synthase, H+ transporting, mitochondrial F0 complex, subunit C2 (subunit 9) [Source:MGI Symbol;Acc:MGI:1915192]	Metabolism;Human Diseases;Human Diseases;Human Diseases;Human Diseases;Human Diseases;Human Diseases;Organismal Systems;Human Diseases;Human Diseases;Metabolism	Global and overview maps;Neurodegenerative disease;Neurodegenerative disease;Neurodegenerative disease;Neurodegenerative disease;Neurodegenerative disease;Neurodegenerative disease;Environmental adaptation;Cancer: overview;Cardiovascular disease;Energy metabolism	ko01100//Metabolic pathways;ko05022//Pathways of neurodegeneration - multiple diseases;ko05010//Alzheimer disease;ko05014//Amyotrophic lateral sclerosis;ko05016//Huntington disease;ko05012//Parkinson disease;ko05020//Prion disease;ko04714//Thermogenesis;ko05208//Chemical carcinogenesis - reactive oxygen species;ko05415//Diabetic cardiomyopathy;ko00190//Oxidative phosphorylation	K02128;K02128;K02128;K02128;K02128;K02128;K02128;K02128;K02128;K02128;K02128	GO:0000276//mitochondrial proton-transporting ATP synthase complex, coupling factor F(o);GO:0005739//mitochondrion;GO:0016020//membrane;GO:0016021//integral component of membrane;GO:0031966//mitochondrial membrane;GO:0033177//proton-transporting two-sector ATPase complex, proton-transporting domain;GO:0045263//proton-transporting ATP synthase complex, coupling factor F(o)	GO:0008289//lipid binding;GO:0015078//hydrogen ion transmembrane transporter activity	GO:0006811//ion transport;GO:0015986//ATP synthesis coupled proton transport;GO:1902600//hydrogen ion transmembrane transport
CTRL-vs-E2	Oocytes	ENSMUSG00000104529	Rbakdn	0.721732	1.69466	210	485	0.076	0.188	1.23134	0.000406823	1	up	Rbakdn	RB-associated KRAB zinc finger downstream neighbor (non-protein coding) [Source:MGI Symbol;Acc:MGI:3782099]	-	-	-	-	-	-	-
CTRL-vs-E2	Oocytes	ENSMUSG00000027722	Spata5	1.50199	2.51236	210	485	0.152	0.289	0.742128	0.000408345	1	up	Spata5	spermatogenesis associated 5 [Source:MGI Symbol;Acc:MGI:1927170]	Genetic Information Processing	Translation	ko03008//Ribosome biogenesis in eukaryotes	K14575	GO:0005737//cytoplasm;GO:0005739//mitochondrion;GO:0005819//spindle;GO:0005856//cytoskeleton	GO:0000166//nucleotide binding;GO:0005524//ATP binding;GO:0016787//hydrolase activity;GO:0016887//ATPase activity	GO:0007283//spermatogenesis;GO:0007420//brain development;GO:0030154//cell differentiation
CTRL-vs-E2	Oocytes	ENSMUSG00000000399	Ndufa9	0.834872	1.65119	210	485	0.114	0.239	0.983792	0.000408956	1	up	Ndufa9	NADH:ubiquinone oxidoreductase subunit A9 [Source:MGI Symbol;Acc:MGI:1913358]	Metabolism;Human Diseases;Human Diseases;Human Diseases;Human Diseases;Human Diseases;Human Diseases;Organismal Systems;Human Diseases;Human Diseases;Human Diseases;Organismal Systems;Metabolism	Global and overview maps;Neurodegenerative disease;Neurodegenerative disease;Neurodegenerative disease;Neurodegenerative disease;Neurodegenerative disease;Neurodegenerative disease;Environmental adaptation;Cancer: overview;Cardiovascular disease;Endocrine and metabolic disease;Nervous system;Energy metabolism	ko01100//Metabolic pathways;ko05022//Pathways of neurodegeneration - multiple diseases;ko05010//Alzheimer disease;ko05014//Amyotrophic lateral sclerosis;ko05016//Huntington disease;ko05012//Parkinson disease;ko05020//Prion disease;ko04714//Thermogenesis;ko05208//Chemical carcinogenesis - reactive oxygen species;ko05415//Diabetic cardiomyopathy;ko04932//Non-alcoholic fatty liver disease;ko04723//R…	K03953;K03953;K03953;K03953;K03953;K03953;K03953;K03953;K03953;K03953;K03953;K03953;K03953	GO:0005654//nucleoplasm;GO:0005739//mitochondrion;GO:0005743//mitochondrial inner membrane;GO:0005747//mitochondrial respiratory chain complex I;GO:0005759//mitochondrial matrix;GO:0031966//mitochondrial membrane;GO:0070469//respiratory chain	GO:0003954//NADH dehydrogenase activity;GO:0005515//protein binding;GO:0044877//macromolecular complex binding	GO:0007623//circadian rhythm;GO:0009060//aerobic respiration;GO:0032981//mitochondrial respiratory chain complex I assembly;GO:0042776//mitochondrial ATP synthesis coupled proton transport;GO:1901006//ubiquinone-6 biosynthetic process
CTRL-vs-E2	Oocytes	ENSMUSG00000046229	Scand1	1.7374	2.85055	210	485	0.186	0.328	0.714275	0.0004109	1	up	Scand1	SCAN domain-containing 1 [Source:MGI Symbol;Acc:MGI:1343132]	-	-	-	-	GO:0005634//nucleus	GO:0046872//metal ion binding	GO:0045893//positive regulation of transcription, DNA-templated
CTRL-vs-E2	Oocytes	ENSMUSG00000091625	Lsm5	3.80709	4.98223	210	485	0.324	0.482	0.388094	0.000414229	1	up	Lsm5	LSM5 homolog, U6 small nuclear RNA and mRNA degradation associated [Source:MGI Symbol;Acc:MGI:1913623]	Genetic Information Processing;Genetic Information Processing	Transcription;Folding, sorting and degradation	ko03040//Spliceosome;ko03018//RNA degradation	K12624;K12624	GO:0005634//nucleus;GO:0005681//spliceosomal complex;GO:0005688//U6 snRNP;GO:0005737//cytoplasm;GO:0046540//U4/U6 x U5 tri-snRNP complex;GO:0071005//U2-type precatalytic spliceosome;GO:1990726//Lsm1-7-Pat1 complex	GO:0003723//RNA binding;GO:0005515//protein binding;GO:0046982//protein heterodimerization activity	GO:0000398//mRNA splicing, via spliceosome;GO:0006397//mRNA processing;GO:0006402//mRNA catabolic process;GO:0008380//RNA splicing;GO:0009617//response to bacterium
CTRL-vs-E2	Oocytes	ENSMUSG00000021262	Evl	0.666997	1.55693	210	485	0.09	0.204	1.22283	0.000414265	1	up	Evl	Ena-vasodilator stimulated phosphoprotein [Source:MGI Symbol;Acc:MGI:1194884]	Environmental Information Processing	Signal transduction	ko04015//Rap1 signaling pathway	K23487	GO:0005737//cytoplasm;GO:0005856//cytoskeleton;GO:0005925//focal adhesion;GO:0030027//lamellipodium;GO:0042995//cell projection;GO:0045335//phagocytic vesicle	GO:0003779//actin binding;GO:0005515//protein binding;GO:0005522//profilin binding;GO:0017124//SH3 domain binding	GO:0007411//axon guidance;GO:0008154//actin polymerization or depolymerization;GO:0010633//negative regulation of epithelial cell migration;GO:0030048//actin filament-based movement;GO:0030168//platelet activation;GO:0030838//positive regulation of actin filament polymerization;GO:0045010//actin nucleation;GO:0051016//barbed-end actin filament capping;GO:0051289//protein homotetramerization;GO:00…
CTRL-vs-E2	Oocytes	ENSMUSG00000036438	Calm2	5.3752	4.01762	210	485	0.419	0.429	-0.419967	0.000453336	1	down	Calm2	calmodulin 2 [Source:MGI Symbol;Acc:MGI:103250]	Organismal Systems;Human Diseases;Human Diseases;Human Diseases;Environmental Information Processing;Human Diseases;Human Diseases;Human Diseases;Human Diseases;Environmental Information Processing;Human Diseases;Environmental Information Processing;Environmental Information Processing;Human Diseases;Human Diseases;Cellular Processes;Environmental Information Processing;Organismal Systems;Human D…	Sensory system;Cancer: overview;Neurodegenerative disease;Neurodegenerative disease;Signal transduction;Infectious disease: bacterial;Neurodegenerative disease;Infectious disease: viral;Infectious disease: viral;Signal transduction;Infectious disease: viral;Signal transduction;Signal transduction;Cardiovascular disease;Substance dependence;Cell growth and death;Signal transduction;Endocrine syste…	ko04740//Olfactory transduction;ko05200//Pathways in cancer;ko05022//Pathways of neurodegeneration - multiple diseases;ko05010//Alzheimer disease;ko04020//Calcium signaling pathway;ko05152//Tuberculosis;ko05012//Parkinson disease;ko05163//Human cytomegalovirus infection;ko05170//Human immunodeficiency virus 1 infection;ko04014//Ras signaling pathway;ko05167//Kaposi sarcoma-associated herpesvirus …	K02183;K02183;K02183;K02183;K02183;K02183;K02183;K02183;K02183;K02183;K02183;K02183;K02183;K02183;K02183;K02183;K02183;K02183;K02183;K02183;K02183;K02183;K02183;K02183;K02183;K02183;K02183;K02183;K02183;K02183;K02183;K02183;K02183;K02183;K02183;K02183;K02183;K02183;K02183;K02183;K02183;K02183;K02183	GO:0000922//spindle pole;GO:0005634//nucleus;GO:0005654//nucleoplasm;GO:0005737//cytoplasm;GO:0005813//centrosome;GO:0005815//microtubule organizing center;GO:0005819//spindle;GO:0005829//cytosol;GO:0005856//cytoskeleton;GO:0005876//spindle microtubule;GO:0005886//plasma membrane;GO:0005955//calcineurin complex;GO:0008076//voltage-gated potassium channel complex;GO:0008287//protein serine/threoni…	GO:0005509//calcium ion binding;GO:0005515//protein binding;GO:0008179//adenylate cyclase binding;GO:0010856//adenylate cyclase activator activity;GO:0019855//calcium channel inhibitor activity;GO:0019901//protein kinase binding;GO:0019904//protein domain specific binding;GO:0030234//enzyme regulator activity;GO:0030235//nitric-oxide synthase regulator activity;GO:0031432//titin binding;GO:003180…	GO:0000086//G2/M transition of mitotic cell cycle;GO:0002027//regulation of heart rate;GO:0002834//regulation of response to tumor cell;GO:0005513//detection of calcium ion;GO:0010880//regulation of release of sequestered calcium ion into cytosol by sarcoplasmic reticulum;GO:0016240//autophagosome docking;GO:0031279//regulation of cyclase activity;GO:0032465//regulation of cytokinesis;GO:0032516/…
CTRL-vs-E2	Oocytes	ENSMUSG00000027078	Ube2l6	0.905572	0.259959	210	485	0.119	0.037	-1.80015	0.000456754	1	down	Ube2l6	ubiquitin-conjugating enzyme E2L 6 [Source:MGI Symbol;Acc:MGI:1914500]	Human Diseases;Human Diseases;Genetic Information Processing	Neurodegenerative disease;Neurodegenerative disease;Folding, sorting and degradation	ko05022//Pathways of neurodegeneration - multiple diseases;ko05012//Parkinson disease;ko04120//Ubiquitin mediated proteolysis	K04553;K04553;K04553	GO:0000151//ubiquitin ligase complex;GO:0005634//nucleus	GO:0000166//nucleotide binding;GO:0005515//protein binding;GO:0005524//ATP binding;GO:0016740//transferase activity;GO:0019787//ubiquitin-like protein transferase activity;GO:0031625//ubiquitin protein ligase binding;GO:0042296//ISG15 transferase activity;GO:0043130//ubiquitin binding;GO:0061631//ubiquitin conjugating enzyme activity	GO:0000209//protein polyubiquitination;GO:0006511//ubiquitin-dependent protein catabolic process;GO:0016567//protein ubiquitination;GO:0019941//modification-dependent protein catabolic process;GO:0032020//ISG15-protein conjugation
CTRL-vs-E2	Oocytes	ENSMUSG00000027752	Exosc8	1.62122	3.08103	210	485	0.21	0.348	0.926289	0.000461166	1	up	Exosc8	exosome component 8 [Source:MGI Symbol;Acc:MGI:1916889]	Genetic Information Processing	Folding, sorting and degradation	ko03018//RNA degradation	K12586	GO:0000176//nuclear exosome (RNase complex);GO:0000177//cytoplasmic exosome (RNase complex);GO:0000178//exosome (RNase complex);GO:0001650//fibrillar center;GO:0005634//nucleus;GO:0005654//nucleoplasm;GO:0005694//chromosome;GO:0005730//nucleolus;GO:0005737//cytoplasm;GO:0005829//cytosol;GO:0043231//intracellular membrane-bounded organelle	GO:0003723//RNA binding;GO:0005515//protein binding;GO:0035925//mRNA 3'-UTR AU-rich region binding;GO:0042802//identical protein binding	GO:0000467//exonucleolytic trimming to generate mature 3'-end of 5.8S rRNA from tricistronic rRNA transcript (SSU-rRNA, 5.8S rRNA, LSU-rRNA);GO:0006364//rRNA processing;GO:0006396//RNA processing;GO:0006401//RNA catabolic process;GO:0016075//rRNA catabolic process;GO:0034427//nuclear-transcribed mRNA catabolic process, exonucleolytic, 3'-5';GO:0034473//U1 snRNA 3'-end processing;GO:0034475//U4 sn…
CTRL-vs-E2	Oocytes	ENSMUSG00000026385	Dbi	1.51939	2.57275	210	485	0.186	0.328	0.759776	0.000468543	1	up	Dbi	diazepam binding inhibitor [Source:MGI Symbol;Acc:MGI:94865]	Organismal Systems	Endocrine system	ko03320//PPAR signaling pathway	K08762	GO:0005615//extracellular space;GO:0005634//nucleus;GO:0005737//cytoplasm;GO:0005739//mitochondrion;GO:0005783//endoplasmic reticulum;GO:0005794//Golgi apparatus;GO:0005886//plasma membrane;GO:0008021//synaptic vesicle;GO:0032994//protein-lipid complex;GO:0043292//contractile fiber;GO:0097038//perinuclear endoplasmic reticulum	GO:0000062//fatty-acyl-CoA binding;GO:0008289//lipid binding;GO:0030156//benzodiazepine receptor binding;GO:0036042//long-chain fatty acyl-CoA binding;GO:0042802//identical protein binding	GO:0001662//behavioral fear response;GO:0001942//hair follicle development;GO:0006631//fatty acid metabolic process;GO:0006641//triglyceride metabolic process;GO:0007611//learning or memory;GO:0014009//glial cell proliferation;GO:0021670//lateral ventricle development;GO:0031999//negative regulation of fatty acid beta-oxidation;GO:0032228//regulation of synaptic transmission, GABAergic;GO:0036151…
CTRL-vs-E2	Oocytes	ENSMUSG00000050608	Micos10	3.03144	4.03723	210	485	0.257	0.408	0.413348	0.000489591	1	up	Micos10	mitochondrial contact site and cristae organizing system subunit 10 [Source:MGI Symbol;Acc:MGI:1913628]	-	-	-	-	GO:0005739//mitochondrion;GO:0005743//mitochondrial inner membrane;GO:0016020//membrane;GO:0016021//integral component of membrane;GO:0061617//MICOS complex	GO:0003674//molecular_function	GO:0008150//biological_process
CTRL-vs-E2	Oocytes	ENSMUSG00000047721	Bola2	1.47732	2.24595	210	485	0.152	0.287	0.604308	0.000496875	1	up	Bola2	bolA-like 2 (E. coli) [Source:MGI Symbol;Acc:MGI:1913412]	-	-	-	-	GO:0005634//nucleus;GO:0005737//cytoplasm;GO:0005829//cytosol;GO:1990229//iron-sulfur cluster assembly complex	GO:0051536//iron-sulfur cluster binding;GO:0051537//2 iron, 2 sulfur cluster binding	GO:0006879//cellular iron ion homeostasis;GO:0044571//[2Fe-2S] cluster assembly;GO:0097428//protein maturation by iron-sulfur cluster transfer
CTRL-vs-E2	Oocytes	ENSMUSG00000025155	Dus1l	0.873431	1.49428	210	485	0.086	0.194	0.774619	0.000524637	1	up	Dus1l	dihydrouridine synthase 1-like (S. cerevisiae) [Source:MGI Symbol;Acc:MGI:1915980]	-	-	-	-	-	GO:0003824//catalytic activity;GO:0016491//oxidoreductase activity;GO:0017150//tRNA dihydrouridine synthase activity;GO:0050660//flavin adenine dinucleotide binding	GO:0002943//tRNA dihydrouridine synthesis;GO:0008033//tRNA processing
CTRL-vs-E2	Oocytes	ENSMUSG00000031467	Agpat5	0.484261	1.24914	210	485	0.067	0.171	1.36689	0.000541048	1	up	Agpat5	1-acylglycerol-3-phosphate O-acyltransferase 5 (lysophosphatidic acid acyltransferase, epsilon) [Source:MGI Symbol;Acc:MGI:1196345]	Metabolism;Environmental Information Processing;Metabolism;Metabolism	Global and overview maps;Signal transduction;Lipid metabolism;Lipid metabolism	ko01100//Metabolic pathways;ko04072//Phospholipase D signaling pathway;ko00564//Glycerophospholipid metabolism;ko00561//Glycerolipid metabolism	K19007;K19007;K19007;K19007	GO:0005634//nucleus;GO:0005635//nuclear envelope;GO:0005730//nucleolus;GO:0005739//mitochondrion;GO:0005783//endoplasmic reticulum;GO:0005789//endoplasmic reticulum membrane;GO:0012505//endomembrane system;GO:0016020//membrane;GO:0016021//integral component of membrane	GO:0003841//1-acylglycerol-3-phosphate O-acyltransferase activity;GO:0016740//transferase activity;GO:0016746//transferase activity, transferring acyl groups	GO:0002244//hematopoietic progenitor cell differentiation;GO:0006629//lipid metabolic process;GO:0006639//acylglycerol metabolic process;GO:0008654//phospholipid biosynthetic process;GO:0016024//CDP-diacylglycerol biosynthetic process
CTRL-vs-E2	Oocytes	ENSMUSG00000002767	Mrpl2	1.14885	1.91824	210	485	0.119	0.241	0.739546	0.00054256	1	up	Mrpl2	mitochondrial ribosomal protein L2 [Source:MGI Symbol;Acc:MGI:1351622]	Genetic Information Processing	Translation	ko03010//Ribosome	K02886	GO:0005654//nucleoplasm;GO:0005739//mitochondrion;GO:0005743//mitochondrial inner membrane;GO:0005762//mitochondrial large ribosomal subunit;GO:0005840//ribosome	GO:0003723//RNA binding;GO:0003735//structural constituent of ribosome	GO:0006412//translation;GO:0032543//mitochondrial translation
CTRL-vs-E2	Oocytes	ENSMUSG00000024583	Txnl1	2.67318	3.46769	210	485	0.262	0.41	0.375404	0.000553903	1	up	Txnl1	thioredoxin-like 1 [Source:MGI Symbol;Acc:MGI:1860078]	-	-	-	-	GO:0000502//proteasome complex;GO:0005634//nucleus;GO:0005737//cytoplasm;GO:0005829//cytosol	GO:0015036//disulfide oxidoreductase activity	-
CTRL-vs-E2	Oocytes	ENSMUSG00000068036	Afdn	2.29509	3.65282	210	485	0.233	0.381	0.670436	0.000554872	1	up	Afdn	afadin, adherens junction formation factor [Source:MGI Symbol;Acc:MGI:1314653]	Environmental Information Processing;Environmental Information Processing;Environmental Information Processing;Cellular Processes;Organismal Systems;Cellular Processes	Signal transduction;Signal transduction;Signal transduction;Cellular community - eukaryotes;Immune system;Cellular community - eukaryotes	ko04014//Ras signaling pathway;ko04015//Rap1 signaling pathway;ko04024//cAMP signaling pathway;ko04530//Tight junction;ko04670//Leukocyte transendothelial migration;ko04520//Adherens junction	K05702;K05702;K05702;K05702;K05702;K05702	GO:0005654//nucleoplasm;GO:0005737//cytoplasm;GO:0005829//cytosol;GO:0005886//plasma membrane;GO:0005911//cell-cell junction;GO:0005912//adherens junction;GO:0016607//nuclear speck;GO:0030054//cell junction;GO:0030424//axon;GO:0036477//somatodendritic compartment;GO:0043296//apical junction complex;GO:0044291//cell-cell contact zone;GO:0045177//apical part of cell;GO:0046930//pore complex;GO:0060…	GO:0005515//protein binding;GO:0030274//LIM domain binding;GO:0031267//small GTPase binding;GO:0050839//cell adhesion molecule binding;GO:0051015//actin filament binding	GO:0007155//cell adhesion;GO:0007165//signal transduction;GO:0010628//positive regulation of gene expression;GO:0021537//telencephalon development;GO:0021987//cerebral cortex development;GO:0022409//positive regulation of cell-cell adhesion;GO:0030154//cell differentiation;GO:0030336//negative regulation of cell migration;GO:0032880//regulation of protein localization;GO:0034334//adherens junctio…
CTRL-vs-E2	Oocytes	ENSMUSG00000025204	Ndufb8	3.69454	5.38469	210	485	0.333	0.491	0.543458	0.000566092	1	up	Ndufb8	NADH:ubiquinone oxidoreductase subunit B8 [Source:MGI Symbol;Acc:MGI:1914514]	Metabolism;Human Diseases;Human Diseases;Human Diseases;Human Diseases;Human Diseases;Human Diseases;Organismal Systems;Human Diseases;Human Diseases;Human Diseases;Organismal Systems;Metabolism	Global and overview maps;Neurodegenerative disease;Neurodegenerative disease;Neurodegenerative disease;Neurodegenerative disease;Neurodegenerative disease;Neurodegenerative disease;Environmental adaptation;Cancer: overview;Cardiovascular disease;Endocrine and metabolic disease;Nervous system;Energy metabolism	ko01100//Metabolic pathways;ko05022//Pathways of neurodegeneration - multiple diseases;ko05010//Alzheimer disease;ko05014//Amyotrophic lateral sclerosis;ko05016//Huntington disease;ko05012//Parkinson disease;ko05020//Prion disease;ko04714//Thermogenesis;ko05208//Chemical carcinogenesis - reactive oxygen species;ko05415//Diabetic cardiomyopathy;ko04932//Non-alcoholic fatty liver disease;ko04723//R…	K03964;K03964;K03964;K03964;K03964;K03964;K03964;K03964;K03964;K03964;K03964;K03964;K03964	GO:0005739//mitochondrion;GO:0005743//mitochondrial inner membrane;GO:0005747//mitochondrial respiratory chain complex I;GO:0005783//endoplasmic reticulum;GO:0016020//membrane;GO:0016021//integral component of membrane;GO:0070469//respiratory chain	GO:0003674//molecular_function	GO:0006120//mitochondrial electron transport, NADH to ubiquinone;GO:0009060//aerobic respiration;GO:0032981//mitochondrial respiratory chain complex I assembly;GO:0042776//mitochondrial ATP synthesis coupled proton transport
CTRL-vs-E2	Oocytes	ENSMUSG00000036615	Rfxap	0.231939	0.974095	210	485	0.038	0.12	2.06984	0.000567931	1	up	Rfxap	regulatory factor X-associated protein [Source:MGI Symbol;Acc:MGI:2180854]	Human Diseases;Human Diseases;Organismal Systems	Infectious disease: bacterial;Immune disease;Immune system	ko05152//Tuberculosis;ko05340//Primary immunodeficiency;ko04612//Antigen processing and presentation	K08063;K08063;K08063	GO:0005634//nucleus;GO:0016607//nuclear speck;GO:0090575//RNA polymerase II transcription factor complex	GO:0000977//RNA polymerase II regulatory region sequence-specific DNA binding;GO:0001228//transcriptional activator activity, RNA polymerase II transcription regulatory region sequence-specific binding;GO:0003677//DNA binding	GO:0006357//regulation of transcription from RNA polymerase II promoter;GO:0045893//positive regulation of transcription, DNA-templated;GO:0045944//positive regulation of transcription from RNA polymerase II promoter
CTRL-vs-E2	Oocytes	ENSMUSG00000045690	Wdr89	0.256514	0.840998	210	485	0.038	0.126	1.71267	0.000584427	1	up	Wdr89	WD repeat domain 89 [Source:MGI Symbol;Acc:MGI:1919588]	-	-	-	-	GO:0005575//cellular_component	GO:0003674//molecular_function;GO:0005515//protein binding	-
CTRL-vs-E2	Oocytes	ENSMUSG00000023020	Cox14	1.48117	2.61836	210	485	0.19	0.33	0.821887	0.000591488	1	up	Cox14	cytochrome c oxidase assembly protein 14 [Source:MGI Symbol;Acc:MGI:1913629]	Organismal Systems	Environmental adaptation	ko04714//Thermogenesis	K18181	GO:0005739//mitochondrion;GO:0016020//membrane;GO:0016021//integral component of membrane;GO:0031966//mitochondrial membrane	GO:0003674//molecular_function	GO:0033617//mitochondrial respiratory chain complex IV assembly
CTRL-vs-E2	Oocytes	ENSMUSG00000004771	Rab11a	1.06726	2.43307	210	485	0.167	0.285	1.18879	0.000628748	1	up	Rab11a	RAB11A, member RAS oncogene family [Source:MGI Symbol;Acc:MGI:1858202]	Cellular Processes;Human Diseases;Organismal Systems;Organismal Systems;Organismal Systems	Transport and catabolism;Infectious disease: viral;Digestive system;Excretory system;Excretory system	ko04144//Endocytosis;ko05164//Influenza A;ko04972//Pancreatic secretion;ko04961//Endocrine and other factor-regulated calcium reabsorption;ko04962//Vasopressin-regulated water reabsorption	K07904;K07904;K07904;K07904;K07904	GO:0000922//spindle pole;GO:0005737//cytoplasm;GO:0005739//mitochondrion;GO:0005768//endosome;GO:0005771//multivesicular body;GO:0005802//trans-Golgi network;GO:0005813//centrosome;GO:0005828//kinetochore microtubule;GO:0005886//plasma membrane;GO:0016020//membrane;GO:0030133//transport vesicle;GO:0030424//axon;GO:0030659//cytoplasmic vesicle membrane;GO:0031410//cytoplasmic vesicle;GO:0031982//v…	GO:0000166//nucleotide binding;GO:0003924//GTPase activity;GO:0005515//protein binding;GO:0005525//GTP binding;GO:0008017//microtubule binding;GO:0016787//hydrolase activity;GO:0031489//myosin V binding	GO:0006887//exocytosis;GO:0007049//cell cycle;GO:0007080//mitotic metaphase plate congression;GO:0010634//positive regulation of epithelial cell migration;GO:0010796//regulation of multivesicular body size;GO:0010971//positive regulation of G2/M transition of mitotic cell cycle;GO:0015031//protein transport;GO:0016192//vesicle-mediated transport;GO:0030953//astral microtubule organization;GO:0031…
CTRL-vs-E2	Oocytes	ENSMUSG00000042099	Kank3	0.247352	0.794933	210	485	0.033	0.118	1.68386	0.000630901	1	up	Kank3	KN motif and ankyrin repeat domains 3 [Source:MGI Symbol;Acc:MGI:1098615]	-	-	-	-	GO:0005737//cytoplasm;GO:0005856//cytoskeleton	GO:0003674//molecular_function;GO:0005515//protein binding	GO:0030837//negative regulation of actin filament polymerization;GO:0051497//negative regulation of stress fiber assembly
CTRL-vs-E2	Oocytes	ENSMUSG00000019831	Wasf1	0.155294	0.790763	210	485	0.033	0.111	2.3475	0.000635745	1	up	Wasf1	WASP family, member 1 [Source:MGI Symbol;Acc:MGI:1890563]	Cellular Processes;Organismal Systems;Human Diseases;Human Diseases;Cellular Processes	Cell motility;Immune system;Cancer: overview;Infectious disease: bacterial;Cellular community - eukaryotes	ko04810//Regulation of actin cytoskeleton;ko04666//Fc gamma R-mediated phagocytosis;ko05231//Choline metabolism in cancer;ko05100//Bacterial invasion of epithelial cells;ko04520//Adherens junction	K05753;K05753;K05753;K05753;K05753	GO:0005737//cytoplasm;GO:0005739//mitochondrion;GO:0005741//mitochondrial outer membrane;GO:0005856//cytoskeleton;GO:0005925//focal adhesion;GO:0030027//lamellipodium;GO:0030054//cell junction;GO:0031209//SCAR complex;GO:0032839//dendrite cytoplasm;GO:0032991//macromolecular complex;GO:0045202//synapse;GO:0098794//postsynapse	GO:0003779//actin binding;GO:0005515//protein binding;GO:0031267//small GTPase binding;GO:0034237//protein kinase A regulatory subunit binding;GO:0051018//protein kinase A binding;GO:0071933//Arp2/3 complex binding	GO:0006898//receptor-mediated endocytosis;GO:0016601//Rac protein signal transduction;GO:0030036//actin cytoskeleton organization;GO:0031175//neuron projection development;GO:0051388//positive regulation of neurotrophin TRK receptor signaling pathway;GO:0070584//mitochondrion morphogenesis;GO:0072673//lamellipodium morphogenesis;GO:0097484//dendrite extension;GO:1990416//cellular response to brai…
CTRL-vs-E2	Oocytes	ENSMUSG00000045435	Tmem60	0.50981	0.873408	210	485	0.052	0.142	0.776577	0.000647355	1	up	Tmem60	transmembrane protein 60 [Source:MGI Symbol;Acc:MGI:2673965]	-	-	-	-	GO:0005575//cellular_component;GO:0016020//membrane;GO:0016021//integral component of membrane	GO:0003674//molecular_function	GO:0008150//biological_process
CTRL-vs-E2	Oocytes	ENSMUSG00000030417	Pdcd5	6.63544	8.82146	210	485	0.462	0.614	0.410819	0.000657439	1	up	Pdcd5	programmed cell death 5 [Source:MGI Symbol;Acc:MGI:1913538]	-	-	-	-	GO:0005634//nucleus;GO:0005737//cytoplasm;GO:0005829//cytosol	GO:0003677//DNA binding;GO:0008201//heparin binding;GO:0010698//acetyltransferase activator activity;GO:0048487//beta-tubulin binding	GO:0006915//apoptotic process;GO:0008285//negative regulation of cell proliferation;GO:0010628//positive regulation of gene expression;GO:0043065//positive regulation of apoptotic process;GO:0043280//positive regulation of cysteine-type endopeptidase activity involved in apoptotic process;GO:0071560//cellular response to transforming growth factor beta stimulus;GO:0090200//positive regulation of …
CTRL-vs-E2	Oocytes	ENSMUSG00000028617	Lrrc42	0.979182	1.82788	210	485	0.114	0.235	0.900452	0.00066812	1	up	Lrrc42	leucine rich repeat containing 42 [Source:MGI Symbol;Acc:MGI:1925059]	-	-	-	-	GO:0005575//cellular_component	GO:0003674//molecular_function;GO:0005515//protein binding	GO:0008150//biological_process
CTRL-vs-E2	Oocytes	ENSMUSG00000037710	Cisd1	1.83063	3.03249	210	485	0.19	0.33	0.728129	0.000671218	1	up	Cisd1	CDGSH iron sulfur domain 1 [Source:MGI Symbol;Acc:MGI:1261855]	-	-	-	-	GO:0005739//mitochondrion;GO:0005741//mitochondrial outer membrane;GO:0016020//membrane;GO:0016021//integral component of membrane;GO:0032473//cytoplasmic side of mitochondrial outer membrane;GO:0043231//intracellular membrane-bounded organelle	GO:0005506//iron ion binding;GO:0042802//identical protein binding;GO:0046872//metal ion binding;GO:0051536//iron-sulfur cluster binding;GO:0051537//2 iron, 2 sulfur cluster binding	GO:0010506//regulation of autophagy;GO:0043457//regulation of cellular respiration
CTRL-vs-E2	Oocytes	ENSMUSG00000022884	Eif4a2	2.04854	0.803635	210	485	0.214	0.103	-1.34988	0.000684627	1	down	Eif4a2	eukaryotic translation initiation factor 4A2 [Source:MGI Symbol;Acc:MGI:106906]	-	-	-	-	GO:0016281//eukaryotic translation initiation factor 4F complex;GO:0048471//perinuclear region of cytoplasm	GO:0000166//nucleotide binding;GO:0003676//nucleic acid binding;GO:0003723//RNA binding;GO:0003724//RNA helicase activity;GO:0003743//translation initiation factor activity;GO:0004386//helicase activity;GO:0005524//ATP binding;GO:0016787//hydrolase activity;GO:0016887//ATPase activity	GO:0002183//cytoplasmic translational initiation;GO:0006412//translation;GO:0006413//translational initiation;GO:1900260//negative regulation of RNA-directed RNA polymerase activity;GO:1990830//cellular response to leukemia inhibitory factor
CTRL-vs-E2	Oocytes	ENSMUSG00000026966	Ssna1	0.464233	1.38565	210	485	0.081	0.184	1.57744	0.000689443	1	up	Ssna1	SS nuclear autoantigen 1 [Source:MGI Symbol;Acc:MGI:1915725]	-	-	-	-	GO:0005634//nucleus;GO:0005737//cytoplasm;GO:0005813//centrosome;GO:0005815//microtubule organizing center;GO:0005856//cytoskeleton;GO:0036064//ciliary basal body	GO:0042802//identical protein binding	GO:0042073//intraciliary transport;GO:0060830//ciliary receptor clustering involved in smoothened signaling pathway
CTRL-vs-E2	Oocytes	ENSMUSG00000034042	Gpbp1l1	2.20323	3.26862	210	485	0.219	0.363	0.569038	0.000695203	1	up	Gpbp1l1	GC-rich promoter binding protein 1-like 1 [Source:MGI Symbol;Acc:MGI:1924360]	-	-	-	-	GO:0005634//nucleus	GO:0003677//DNA binding;GO:0003723//RNA binding	GO:0006351//transcription, DNA-templated;GO:0006355//regulation of transcription, DNA-templated;GO:0045893//positive regulation of transcription, DNA-templated
CTRL-vs-E2	Oocytes	ENSMUSG00000024844	Banf1	2.21358	3.42433	210	485	0.229	0.373	0.629417	0.000727706	1	up	Banf1	BAF nuclear assembly factor 1 [Source:MGI Symbol;Acc:MGI:1346330]	-	-	-	-	GO:0000793//condensed chromosome;GO:0005634//nucleus;GO:0005635//nuclear envelope;GO:0005654//nucleoplasm;GO:0005694//chromosome;GO:0005737//cytoplasm;GO:0005829//cytosol	GO:0003677//DNA binding;GO:0003690//double-stranded DNA binding;GO:0008022//protein C-terminus binding;GO:0019899//enzyme binding;GO:0042802//identical protein binding;GO:0042803//protein homodimerization activity;GO:0047485//protein N-terminus binding	GO:0006325//chromatin organization;GO:0007059//chromosome segregation;GO:0007084//mitotic nuclear envelope reassembly;GO:0015074//DNA integration;GO:0030261//chromosome condensation;GO:0032480//negative regulation of type I interferon production;GO:0045071//negative regulation of viral genome replication;GO:0045824//negative regulation of innate immune response;GO:0075713//establishment of integr…
[truncated: 406 more rows]

## Sheet: Table S5
Table S5. The analysis of DEGs in PG cells between CTRL and E2 groups
Contrast	Cluster	Gene ID	Gene Name	group_1	group_2	cells_1	cells_2	pct_1	pct_2	log2FC	p_value	FDR	significance	Symbol	Description	KEGG_A_class	KEGG_B_class	Pathway	K_ID	GO Component	GO Function	GO Process
CTRL-vs-E2	PG cells	ENSMUSG00000093674	Rpl41	19.5293	41.0932	1269	2001	0.879	0.976	1.07325	1.81231e-210	5.90343e-206	up	Rpl41	ribosomal protein L41 [Source:MGI Symbol;Acc:MGI:1915195]	Human Diseases;Genetic Information Processing	Infectious disease: viral;Translation	ko05171//Coronavirus disease - COVID-19;ko03010//Ribosome	K02928;K02928	GO:0005737//cytoplasm;GO:0005783//endoplasmic reticulum;GO:0005829//cytosol;GO:0005840//ribosome;GO:0022625//cytosolic large ribosomal subunit;GO:0042788//polysomal ribosome	GO:0003730//mRNA 3'-UTR binding;GO:0003735//structural constituent of ribosome;GO:0048027//mRNA 5'-UTR binding	GO:0002181//cytoplasmic translation;GO:0006412//translation
[truncated: 2,194 more rows]

## Sheet: Table S6
Table S6. The analysis of DEGs in stromal cells between CTRL and E2 groups
[truncated: 2,644 more rows]

## Sheet: Table S7
Table S7. The analysis of DEGs in endothelial cells between CTRL and E2 groups
[truncated: 709 more rows]

[truncated: 14 more sheets: Table S8, Table S9, Table S10, Table S11, Table S12, Table S13, Table S14, Table S15, Table S16, Table S17, Table S18, Table S19, Table S20, Table S21]
